# Supplementary material for: An analytical method to optimize residual stress in the ultrasonic rolling of titanium alloys Ti6Al4V
Source: PLoS One. 2026 Jun 26;21(6):e0351986. doi: 10.1371/journal.pone.0351986 (PMC13308835; doi:10.1371/journal.pone.0351986)
Supplement: S1 Data — (XLSX) [file pone.0351986.s001.xlsx]

## Sheet: UDCR_30N
Depth (µm)	Experimental (MPa)	Predicted(MPa)		Note
0	-410	-144		Experimental values were extracted from published paper; predicted values were obtained from the analytical model.
80	-490	-490
100	-450	-439
120	-300	-380
140	-120	-331
190	-20	-145
210	10	-198
290	0	-119

## Sheet: UDCR_380N
Depth (µm)	Experimental (MPa)	Predicted (MPa)		Note
0	-500	-393		Experimental values were extracted from published paper; predicted values were obtained from the analytical model.
40	-550	-622
60	-600	-635
100	-600	-679
120	-650	-665
160	-650	-678
220	-640	-688
300	-680	-689
380	-690	-681
400	-600	-678
500	-400	-664
600	-220	-649
900	0	-613

## Sheet: Data 380 N predicted
				Predicted values were obtained from the analytical model.
				Depth (m)	Predicted (MPa)
				1e-07	-393124000
				2e-07	-394097000
				3e-07	-395069000
				4e-07	-396041000
				5e-07	-397012000
				6e-07	-397983000
				7e-07	-398953000
				8e-07	-399923000
				9e-07	-400892000
				1e-06	-401861000
				1.1e-06	-402830000
				1.2e-06	-403798000
				1.3e-06	-404765000
				1.4e-06	-405732000
				1.5e-06	-406698000
				1.6e-06	-407664000
				1.7e-06	-408630000
				1.8e-06	-409595000
				1.9e-06	-410559000
				2e-06	-411523000
				2.1e-06	-412486000
				2.2e-06	-413449000
				2.3e-06	-414412000
				2.4e-06	-415374000
				2.5e-06	-416336000
				2.6e-06	-417297000
				2.7e-06	-418257000
				2.8e-06	-419217000
				2.9e-06	-420177000
				3e-06	-421136000
				3.1e-06	-422094000
				3.2e-06	-423052000
				3.3e-06	-424010000
				3.4e-06	-424967000
				3.5e-06	-425924000
				3.6e-06	-426880000
				3.7e-06	-427836000
				3.8e-06	-428791000
				3.9e-06	-429745000
				4e-06	-430700000
				4.1e-06	-431653000
				4.2e-06	-432607000
				4.3e-06	-433559000
				4.4e-06	-434512000
				4.5e-06	-435463000
				4.6e-06	-436415000
				4.7e-06	-437365000
				4.8e-06	-438316000
				4.9e-06	-439265000
				5e-06	-440215000
				5.1e-06	-441163000
				5.2e-06	-442112000
				5.3e-06	-443060000
				5.4e-06	-444007000
				5.5e-06	-444954000
				5.6e-06	-445900000
				5.7e-06	-446846000
				5.8e-06	-447791000
				5.9e-06	-448736000
				6e-06	-449681000
				6.1e-06	-450625000
				6.2e-06	-451568000
				6.3e-06	-452511000
				6.4e-06	-453453000
				6.5e-06	-454395000
				6.6e-06	-455337000
				6.7e-06	-456278000
				6.8e-06	-457218000
				6.9e-06	-458158000
				7e-06	-459098000
				7.1e-06	-460037000
				7.2e-06	-460975000
				7.3e-06	-461913000
				7.4e-06	-462851000
				7.5e-06	-463788000
				7.6e-06	-464725000
				7.7e-06	-465661000
				7.8e-06	-466596000
				7.9e-06	-467531000
				8e-06	-468466000
				8.1e-06	-469400000
				8.2e-06	-470334000
				8.3e-06	-471267000
				8.4e-06	-472200000
				8.5e-06	-473132000
				8.6e-06	-474063000
				8.7e-06	-474995000
				8.8e-06	-475925000
				8.9e-06	-476856000
				9e-06	-477785000
				9.1e-06	-478715000
				9.2e-06	-479643000
				9.3e-06	-480572000
				9.4e-06	-481499000
				9.5e-06	-482427000
				9.6e-06	-483353000
				9.7e-06	-484280000
				9.8e-06	-485206000
				9.9e-06	-486131000
				1e-05	-487056000
				1.01e-05	-487980000
				1.02e-05	-488904000
				1.03e-05	-489827000
				1.04e-05	-490750000
				1.05e-05	-491673000
				1.06e-05	-492595000
				1.07e-05	-493516000
				1.08e-05	-494437000
				1.09e-05	-495357000
				1.1e-05	-496277000
				1.11e-05	-497197000
				1.12e-05	-498116000
				1.13e-05	-499034000
				1.14e-05	-499952000
				1.15e-05	-500870000
				1.16e-05	-501787000
				1.17e-05	-502703000
				1.18e-05	-503619000
				1.19e-05	-504535000
				1.2e-05	-505450000
				1.21e-05	-506365000
				1.22e-05	-507279000
				1.23e-05	-508192000
				1.24e-05	-509105000
				1.25e-05	-510018000
				1.26e-05	-510930000
				1.27e-05	-511842000
				1.28e-05	-512753000
				1.29e-05	-513664000
				1.3e-05	-514574000
				1.31e-05	-515484000
				1.32e-05	-516393000
				1.33e-05	-517301000
				1.34e-05	-518210000
				1.35e-05	-519117000
				1.36e-05	-520025000
				1.37e-05	-520931000
				1.38e-05	-521838000
				1.39e-05	-522744000
				1.4e-05	-523649000
				1.41e-05	-524554000
				1.42e-05	-525458000
				1.43e-05	-526362000
				1.44e-05	-527265000
				1.45e-05	-528168000
				1.46e-05	-529070000
				1.47e-05	-529972000
				1.48e-05	-530874000
				1.49e-05	-531775000
				1.5e-05	-532675000
				1.51e-05	-533575000
				1.52e-05	-534475000
				1.53e-05	-535373000
				1.54e-05	-536272000
				1.55e-05	-537170000
				1.56e-05	-538067000
				1.57e-05	-538964000
				1.58e-05	-539861000
				1.59e-05	-540757000
				1.6e-05	-541653000
				1.61e-05	-542548000
				1.62e-05	-543442000
				1.63e-05	-544336000
				1.64e-05	-545230000
				1.65e-05	-546123000
				1.66e-05	-547016000
				1.67e-05	-547908000
				1.68e-05	-548799000
				1.69e-05	-549691000
				1.7e-05	-550581000
				1.71e-05	-551471000
				1.72e-05	-552361000
				1.73e-05	-553250000
				1.74e-05	-554139000
				1.75e-05	-555027000
				1.76e-05	-555915000
				1.77e-05	-556802000
				1.78e-05	-557689000
				1.79e-05	-558575000
				1.8e-05	-559461000
				1.81e-05	-560347000
				1.82e-05	-561231000
				1.83e-05	-562116000
				1.84e-05	-563000000
				1.85e-05	-563883000
				1.86e-05	-564766000
				1.87e-05	-565648000
				1.88e-05	-566530000
				1.89e-05	-567412000
				1.9e-05	-568292000
				1.91e-05	-569173000
				1.92e-05	-570053000
				1.93e-05	-570932000
				1.94e-05	-571811000
				1.95e-05	-572690000
				1.96e-05	-573568000
				1.97e-05	-574445000
				1.98e-05	-575322000
				1.99e-05	-576199000
				2e-05	-577075000
				2.01e-05	-577951000
				2.02e-05	-578826000
				2.03e-05	-579700000
				2.04e-05	-580574000
				2.05e-05	-581448000
				2.06e-05	-582321000
				2.07e-05	-583194000
				2.08e-05	-584066000
				2.09e-05	-584938000
				2.1e-05	-585809000
				2.11e-05	-586680000
				2.12e-05	-587550000
				2.13e-05	-588420000
				2.14e-05	-589289000
				2.15e-05	-590158000
				2.16e-05	-591026000
				2.17e-05	-591894000
				2.18e-05	-592761000
				2.19e-05	-593628000
				2.2e-05	-594494000
				2.21e-05	-595360000
				2.22e-05	-596225000
				2.23e-05	-597090000
				2.24e-05	-597955000
				2.25e-05	-598819000
				2.26e-05	-599682000
				2.27e-05	-600545000
				2.28e-05	-601407000
				2.29e-05	-602269000
				2.3e-05	-603131000
				2.31e-05	-603992000
				2.32e-05	-604852000
				2.33e-05	-605712000
				2.34e-05	-606572000
				2.35e-05	-607431000
				2.36e-05	-608290000
				2.37e-05	-609148000
				2.38e-05	-610005000
				2.39e-05	-610187000
				2.4e-05	-610264000
				2.41e-05	-610342000
				2.42e-05	-610419000
				2.43e-05	-610496000
				2.44e-05	-610574000
				2.45e-05	-610651000
				2.46e-05	-610728000
				2.47e-05	-610805000
				2.48e-05	-610882000
				2.49e-05	-610959000
				2.5e-05	-611036000
				2.51e-05	-611113000
				2.52e-05	-611190000
				2.53e-05	-611266000
				2.54e-05	-611343000
				2.55e-05	-611420000
				2.56e-05	-611497000
				2.57e-05	-611573000
				2.58e-05	-611650000
				2.59e-05	-611726000
				2.6e-05	-611803000
				2.61e-05	-611879000
				2.62e-05	-611956000
				2.63e-05	-612032000
				2.64e-05	-612109000
				2.65e-05	-612185000
				2.66e-05	-612261000
				2.67e-05	-612337000
				2.68e-05	-612413000
				2.69e-05	-612490000
				2.7e-05	-612566000
				2.71e-05	-612642000
				2.72e-05	-612718000
				2.73e-05	-612794000
				2.74e-05	-612869000
				2.75e-05	-612945000
				2.76e-05	-613021000
				2.77e-05	-613097000
				2.78e-05	-613173000
				2.79e-05	-613248000
				2.8e-05	-613324000
				2.81e-05	-613399000
				2.82e-05	-613475000
				2.83e-05	-613550000
				2.84e-05	-613626000
				2.85e-05	-613701000
				2.86e-05	-613777000
				2.87e-05	-613852000
				2.88e-05	-613927000
				2.89e-05	-614003000
				2.9e-05	-614078000
				2.91e-05	-614153000
				2.92e-05	-614228000
				2.93e-05	-614303000
				2.94e-05	-614378000
				2.95e-05	-614453000
				2.96e-05	-614528000
				2.97e-05	-614603000
				2.98e-05	-614678000
				2.99e-05	-614753000
				3e-05	-614827000
				3.01e-05	-614902000
				3.02e-05	-614977000
				3.03e-05	-615051000
				3.04e-05	-615126000
				3.05e-05	-615200000
				3.06e-05	-615275000
				3.07e-05	-615349000
				3.08e-05	-615424000
				3.09e-05	-615498000
				3.1e-05	-615572000
				3.11e-05	-615647000
				3.12e-05	-615721000
				3.13e-05	-615795000
				3.14e-05	-615869000
				3.15e-05	-615943000
				3.16e-05	-616017000
				3.17e-05	-616091000
				3.18e-05	-616165000
				3.19e-05	-616239000
				3.2e-05	-616313000
				3.21e-05	-616387000
				3.22e-05	-616461000
				3.23e-05	-616535000
				3.24e-05	-616608000
				3.25e-05	-616682000
				3.26e-05	-616756000
				3.27e-05	-616829000
				3.28e-05	-616903000
				3.29e-05	-616976000
				3.3e-05	-617050000
				3.31e-05	-617123000
				3.32e-05	-617196000
				3.33e-05	-617270000
				3.34e-05	-617343000
				3.35e-05	-617416000
				3.36e-05	-617489000
				3.37e-05	-617563000
				3.38e-05	-617636000
				3.39e-05	-617709000
				3.4e-05	-617782000
				3.41e-05	-617855000
				3.42e-05	-617928000
				3.43e-05	-618001000
				3.44e-05	-618073000
				3.45e-05	-618146000
				3.46e-05	-618219000
				3.47e-05	-618292000
				3.48e-05	-618364000
				3.49e-05	-618437000
				3.5e-05	-618510000
				3.51e-05	-618582000
				3.52e-05	-618655000
				3.53e-05	-618727000
				3.54e-05	-618799000
				3.55e-05	-618872000
				3.56e-05	-618944000
				3.57e-05	-619016000
				3.58e-05	-619089000
				3.59e-05	-619161000
				3.6e-05	-619233000
				3.61e-05	-619305000
				3.62e-05	-619377000
				3.63e-05	-619449000
				3.64e-05	-619521000
				3.65e-05	-619593000
				3.66e-05	-619665000
				3.67e-05	-619737000
				3.68e-05	-619809000
				3.69e-05	-619880000
				3.7e-05	-619952000
				3.71e-05	-620024000
				3.72e-05	-620095000
				3.73e-05	-620167000
				3.74e-05	-620238000
				3.75e-05	-620310000
				3.76e-05	-620381000
				3.77e-05	-620453000
				3.78e-05	-620524000
				3.79e-05	-620595000
				3.8e-05	-620667000
				3.81e-05	-620738000
				3.82e-05	-620809000
				3.83e-05	-620880000
				3.84e-05	-620951000
				3.85e-05	-621022000
				3.86e-05	-621093000
				3.87e-05	-621164000
				3.88e-05	-621235000
				3.89e-05	-621306000
				3.9e-05	-621377000
				3.91e-05	-621448000
				3.92e-05	-621519000
				3.93e-05	-621589000
				3.94e-05	-621660000
				3.95e-05	-621731000
				3.96e-05	-621801000
				3.97e-05	-621872000
				3.98e-05	-621942000
				3.99e-05	-622013000
				4e-05	-622083000
				4.01e-05	-622154000
				4.02e-05	-622224000
				4.03e-05	-622294000
				4.04e-05	-622364000
				4.05e-05	-622435000
				4.06e-05	-622505000
				4.07e-05	-622575000
				4.08e-05	-622645000
				4.09e-05	-622715000
				4.1e-05	-622785000
				4.11e-05	-622855000
				4.12e-05	-622925000
				4.13e-05	-622995000
				4.14e-05	-623064000
				4.15e-05	-623134000
				4.16e-05	-623204000
				4.17e-05	-623274000
				4.18e-05	-623343000
				4.19e-05	-623413000
				4.2e-05	-623482000
				4.21e-05	-623552000
				4.22e-05	-623621000
				4.23e-05	-623691000
				4.24e-05	-623760000
				4.25e-05	-623829000
				4.26e-05	-623899000
				4.27e-05	-623968000
				4.28e-05	-624037000
				4.29e-05	-624106000
				4.3e-05	-624175000
				4.31e-05	-624245000
				4.32e-05	-624314000
				4.33e-05	-624383000
				4.34e-05	-624452000
				4.35e-05	-624520000
				4.36e-05	-624589000
				4.37e-05	-624658000
				4.38e-05	-624727000
				4.39e-05	-624796000
				4.4e-05	-624864000
				4.41e-05	-624933000
				4.42e-05	-625002000
				4.43e-05	-625070000
				4.44e-05	-625139000
				4.45e-05	-625207000
				4.46e-05	-625276000
				4.47e-05	-625344000
				4.48e-05	-625412000
				4.49e-05	-625481000
				4.5e-05	-625549000
				4.51e-05	-625617000
				4.52e-05	-625685000
				4.53e-05	-625753000
				4.54e-05	-625821000
				4.55e-05	-625889000
				4.56e-05	-625957000
				4.57e-05	-626025000
				4.58e-05	-626093000
				4.59e-05	-626161000
				4.6e-05	-626229000
				4.61e-05	-626297000
				4.62e-05	-626365000
				4.63e-05	-626432000
				4.64e-05	-626500000
				4.65e-05	-626568000
				4.66e-05	-626635000
				4.67e-05	-626703000
				4.68e-05	-626770000
				4.69e-05	-626838000
				4.7e-05	-626905000
				4.71e-05	-626972000
				4.72e-05	-627040000
				4.73e-05	-627107000
				4.74e-05	-627174000
				4.75e-05	-627241000
				4.76e-05	-627308000
				4.77e-05	-627376000
				4.78e-05	-627443000
				4.79e-05	-627510000
				4.8e-05	-627577000
				4.81e-05	-627644000
				4.82e-05	-627710000
				4.83e-05	-627777000
				4.84e-05	-627844000
				4.85e-05	-627911000
				4.86e-05	-627978000
				4.87e-05	-628044000
				4.88e-05	-628111000
				4.89e-05	-628177000
				4.9e-05	-628244000
				4.91e-05	-628310000
				4.92e-05	-628377000
				4.93e-05	-628443000
				4.94e-05	-628510000
				4.95e-05	-628576000
				4.96e-05	-628642000
				4.97e-05	-628709000
				4.98e-05	-628775000
				4.99e-05	-628841000
				5e-05	-628907000
				5.01e-05	-628973000
				5.02e-05	-629039000
				5.03e-05	-629105000
				5.04e-05	-629171000
				5.05e-05	-629237000
				5.06e-05	-629303000
				5.07e-05	-629369000
				5.08e-05	-629434000
				5.09e-05	-629500000
				5.1e-05	-629566000
				5.11e-05	-629632000
				5.12e-05	-629697000
				5.13e-05	-629763000
				5.14e-05	-629828000
				5.15e-05	-629894000
				5.16e-05	-629959000
				5.17e-05	-630025000
				5.18e-05	-630090000
				5.19e-05	-630155000
				5.2e-05	-630220000
				5.21e-05	-630286000
				5.22e-05	-630351000
				5.23e-05	-630416000
				5.24e-05	-630481000
				5.25e-05	-630546000
				5.26e-05	-630611000
				5.27e-05	-630676000
				5.28e-05	-630741000
				5.29e-05	-630806000
				5.3e-05	-630871000
				5.31e-05	-630936000
				5.32e-05	-631000000
				5.33e-05	-631065000
				5.34e-05	-631130000
				5.35e-05	-631194000
				5.36e-05	-631259000
				5.37e-05	-631323000
				5.38e-05	-631388000
				5.39e-05	-631452000
				5.4e-05	-631517000
				5.41e-05	-631581000
				5.42e-05	-631646000
				5.43e-05	-631710000
				5.44e-05	-631774000
				5.45e-05	-631838000
				5.46e-05	-631902000
				5.47e-05	-631967000
				5.48e-05	-632031000
				5.49e-05	-632095000
				5.5e-05	-632159000
				5.51e-05	-632223000
				5.52e-05	-632287000
				5.53e-05	-632350000
				5.54e-05	-632414000
				5.55e-05	-632478000
				5.56e-05	-632542000
				5.57e-05	-632605000
				5.58e-05	-632669000
				5.59e-05	-632733000
				5.6e-05	-632796000
				5.61e-05	-632860000
				5.62e-05	-632923000
				5.63e-05	-632987000
				5.64e-05	-633050000
				5.65e-05	-633113000
				5.66e-05	-633177000
				5.67e-05	-633240000
				5.68e-05	-633303000
				5.69e-05	-633366000
				5.7e-05	-633430000
				5.71e-05	-633493000
				5.72e-05	-633556000
				5.73e-05	-633619000
				5.74e-05	-633682000
				5.75e-05	-633745000
				5.76e-05	-633808000
				5.77e-05	-633870000
				5.78e-05	-633933000
				5.79e-05	-633996000
				5.8e-05	-634059000
				5.81e-05	-634121000
				5.82e-05	-634184000
				5.83e-05	-634247000
				5.84e-05	-634309000
				5.85e-05	-634372000
				5.86e-05	-634434000
				5.87e-05	-634497000
				5.88e-05	-634559000
				5.89e-05	-634621000
				5.9e-05	-634684000
				5.91e-05	-634746000
				5.92e-05	-634808000
				5.93e-05	-634870000
				5.94e-05	-634933000
				5.95e-05	-634995000
				5.96e-05	-635057000
				5.97e-05	-635119000
				5.98e-05	-635181000
				5.99e-05	-635243000
				6e-05	-635304000
				6.01e-05	-635366000
				6.02e-05	-635428000
				6.03e-05	-635490000
				6.04e-05	-635552000
				6.05e-05	-635613000
				6.06e-05	-635675000
				6.07e-05	-635736000
				6.08e-05	-635798000
				6.09e-05	-635860000
				6.1e-05	-635921000
				6.11e-05	-635982000
				6.12e-05	-636044000
				6.13e-05	-636105000
				6.14e-05	-636166000
				6.15e-05	-636228000
				6.16e-05	-636289000
				6.17e-05	-636350000
				6.18e-05	-636411000
				6.19e-05	-636472000
				6.2e-05	-636533000
				6.21e-05	-636594000
				6.22e-05	-636655000
				6.23e-05	-636716000
				6.24e-05	-636777000
				6.25e-05	-636838000
				6.26e-05	-636899000
				6.27e-05	-636959000
				6.28e-05	-637020000
				6.29e-05	-637081000
				6.3e-05	-637141000
				6.31e-05	-637202000
				6.32e-05	-637263000
				6.33e-05	-637323000
				6.34e-05	-637384000
				6.35e-05	-637444000
				6.36e-05	-637504000
				6.37e-05	-637565000
				6.38e-05	-637625000
				6.39e-05	-637685000
				6.4e-05	-637745000
				6.41e-05	-637806000
				6.42e-05	-637866000
				6.43e-05	-637926000
				6.44e-05	-637986000
				6.45e-05	-638046000
				6.46e-05	-638106000
				6.47e-05	-638166000
				6.48e-05	-638226000
				6.49e-05	-638285000
				6.5e-05	-638345000
				6.51e-05	-638405000
				6.52e-05	-638465000
				6.53e-05	-638524000
				6.54e-05	-638584000
				6.55e-05	-638644000
				6.56e-05	-638703000
				6.57e-05	-638763000
				6.58e-05	-638822000
				6.59e-05	-638881000
				6.6e-05	-638941000
				6.61e-05	-639000000
				6.62e-05	-639059000
				6.63e-05	-639119000
				6.64e-05	-639178000
				6.65e-05	-639237000
				6.66e-05	-639296000
				6.67e-05	-639355000
				6.68e-05	-639414000
				6.69e-05	-639473000
				6.7e-05	-639532000
				6.71e-05	-639591000
				6.72e-05	-639650000
				6.73e-05	-639709000
				6.74e-05	-639768000
				6.75e-05	-639826000
				6.76e-05	-639885000
				6.77e-05	-639944000
				6.78e-05	-640003000
				6.79e-05	-640061000
				6.8e-05	-640120000
				6.81e-05	-640178000
				6.82e-05	-640237000
				6.83e-05	-640295000
				6.84e-05	-640353000
				6.85e-05	-640412000
				6.86e-05	-640470000
				6.87e-05	-640528000
				6.88e-05	-640587000
				6.89e-05	-640645000
				6.9e-05	-640703000
				6.91e-05	-640761000
				6.92e-05	-640819000
				6.93e-05	-640877000
				6.94e-05	-640935000
				6.95e-05	-640993000
				6.96e-05	-641051000
				6.97e-05	-641109000
				6.98e-05	-641166000
				6.99e-05	-641224000
				7e-05	-641282000
				7.01e-05	-641340000
				7.02e-05	-641397000
				7.03e-05	-641455000
				7.04e-05	-641512000
				7.05e-05	-641570000
				7.06e-05	-641627000
				7.07e-05	-641685000
				7.08e-05	-641742000
				7.09e-05	-641800000
				7.1e-05	-641857000
				7.11e-05	-641914000
				7.12e-05	-641971000
				7.13e-05	-642029000
				7.14e-05	-642086000
				7.15e-05	-642143000
				7.16e-05	-642200000
				7.17e-05	-642257000
				7.18e-05	-642314000
				7.19e-05	-642371000
				7.2e-05	-642428000
				7.21e-05	-642485000
				7.22e-05	-642541000
				7.23e-05	-642598000
				7.24e-05	-642655000
				7.25e-05	-642712000
				7.26e-05	-642768000
				7.27e-05	-642825000
				7.28e-05	-642881000
				7.29e-05	-642938000
				7.3e-05	-642994000
				7.31e-05	-643051000
				7.32e-05	-643107000
				7.33e-05	-643164000
				7.34e-05	-643220000
				7.35e-05	-643276000
				7.36e-05	-643332000
				7.37e-05	-643389000
				7.38e-05	-643445000
				7.39e-05	-643501000
				7.4e-05	-643557000
				7.41e-05	-643613000
				7.42e-05	-643669000
				7.43e-05	-643725000
				7.44e-05	-643781000
				7.45e-05	-643837000
				7.46e-05	-643893000
				7.47e-05	-643948000
				7.48e-05	-644004000
				7.49e-05	-644060000
				7.5e-05	-644116000
				7.51e-05	-644171000
				7.52e-05	-644227000
				7.53e-05	-644282000
				7.54e-05	-644338000
				7.55e-05	-644393000
				7.56e-05	-644449000
				7.57e-05	-644504000
				7.58e-05	-644559000
				7.59e-05	-644615000
				7.6e-05	-644670000
				7.61e-05	-644725000
				7.62e-05	-644780000
				7.63e-05	-644836000
				7.64e-05	-644891000
				7.65e-05	-644946000
				7.66e-05	-645001000
				7.67e-05	-645056000
				7.68e-05	-645111000
				7.69e-05	-645165000
				7.7e-05	-645220000
				7.71e-05	-645275000
				7.72e-05	-645330000
				7.73e-05	-645385000
				7.74e-05	-645439000
				7.75e-05	-645494000
				7.76e-05	-645549000
				7.77e-05	-645603000
				7.78e-05	-645658000
				7.79e-05	-645712000
				7.8e-05	-645767000
				7.81e-05	-645821000
				7.82e-05	-645875000
				7.83e-05	-645930000
				7.84e-05	-645984000
				7.85e-05	-646038000
				7.86e-05	-646092000
				7.87e-05	-646147000
				7.88e-05	-646201000
				7.89e-05	-646255000
				7.9e-05	-646309000
				7.91e-05	-646363000
				7.92e-05	-646417000
				7.93e-05	-646471000
				7.94e-05	-646525000
				7.95e-05	-646579000
				7.96e-05	-646632000
				7.97e-05	-646686000
				7.98e-05	-646740000
				7.99e-05	-646793000
				8e-05	-646847000
				8.01e-05	-646901000
				8.02e-05	-646954000
				8.03e-05	-647008000
				8.04e-05	-647061000
				8.05e-05	-647115000
				8.06e-05	-647168000
				8.07e-05	-647221000
				8.08e-05	-647275000
				8.09e-05	-647328000
				8.1e-05	-647381000
				8.11e-05	-647434000
				8.12e-05	-647488000
				8.13e-05	-647541000
				8.14e-05	-647594000
				8.15e-05	-647647000
				8.16e-05	-647700000
				8.17e-05	-647753000
				8.18e-05	-647806000
				8.19e-05	-647859000
				8.2e-05	-647911000
				8.21e-05	-647964000
				8.22e-05	-648017000
				8.23e-05	-648070000
				8.24e-05	-648122000
				8.25e-05	-648175000
				8.26e-05	-648228000
				8.27e-05	-648280000
				8.28e-05	-648333000
				8.29e-05	-648385000
				8.3e-05	-648438000
				8.31e-05	-648490000
				8.32e-05	-648542000
				8.33e-05	-648595000
				8.34e-05	-648647000
				8.35e-05	-648699000
				8.36e-05	-648751000
				8.37e-05	-648803000
				8.38e-05	-648856000
				8.39e-05	-648908000
				8.4e-05	-648960000
				8.41e-05	-649012000
				8.42e-05	-649064000
				8.43e-05	-649116000
				8.44e-05	-649167000
				8.45e-05	-649219000
				8.46e-05	-649271000
				8.47e-05	-649323000
				8.48e-05	-649374000
				8.49e-05	-649426000
				8.5e-05	-649478000
				8.51e-05	-649529000
				8.52e-05	-649581000
				8.53e-05	-649632000
				8.54e-05	-649684000
				8.55e-05	-649735000
				8.56e-05	-649787000
				8.57e-05	-649838000
				8.58e-05	-649889000
				8.59e-05	-649941000
				8.6e-05	-649992000
				8.61e-05	-650043000
				8.62e-05	-650094000
				8.63e-05	-650145000
				8.64e-05	-650196000
				8.65e-05	-650248000
				8.66e-05	-650298000
				8.67e-05	-650349000
				8.68e-05	-650400000
				8.69e-05	-650451000
				8.7e-05	-650502000
				8.71e-05	-650553000
				8.72e-05	-650604000
				8.73e-05	-650654000
				8.74e-05	-650705000
				8.75e-05	-650756000
				8.76e-05	-650806000
				8.77e-05	-650857000
				8.78e-05	-650907000
				8.79e-05	-650958000
				8.8e-05	-651008000
				8.81e-05	-651059000
				8.82e-05	-651109000
				8.83e-05	-651159000
				8.84e-05	-651210000
				8.85e-05	-651260000
				8.86e-05	-651310000
				8.87e-05	-651360000
				8.88e-05	-651410000
				8.89e-05	-651460000
				8.9e-05	-651510000
				8.91e-05	-651560000
				8.92e-05	-651610000
				8.93e-05	-651660000
				8.94e-05	-651710000
				8.95e-05	-651760000
				8.96e-05	-651810000
				8.97e-05	-651860000
				8.98e-05	-651909000
				8.99e-05	-651959000
				9e-05	-652009000
				9.01e-05	-652058000
				9.02e-05	-652108000
				9.03e-05	-652157000
				9.04e-05	-652207000
				9.05e-05	-652256000
				9.06e-05	-652306000
				9.07e-05	-652355000
				9.08e-05	-652405000
				9.09e-05	-652454000
				9.1e-05	-652503000
				9.11e-05	-652552000
				9.12e-05	-652601000
				9.13e-05	-652651000
				9.14e-05	-652700000
				9.15e-05	-652749000
				9.16e-05	-652798000
				9.17e-05	-652847000
				9.18e-05	-652896000
				9.19e-05	-652945000
				9.2e-05	-652993000
				9.21e-05	-653042000
				9.22e-05	-653091000
				9.23e-05	-653140000
				9.24e-05	-653189000
				9.25e-05	-653237000
				9.26e-05	-653286000
				9.27e-05	-653334000
				9.28e-05	-653383000
				9.29e-05	-653431000
				9.3e-05	-653480000
				9.31e-05	-653528000
				9.32e-05	-653577000
				9.33e-05	-653625000
				9.34e-05	-653673000
				9.35e-05	-653722000
				9.36e-05	-653770000
				9.37e-05	-653818000
				9.38e-05	-653866000
				9.39e-05	-653914000
				9.4e-05	-653963000
				9.41e-05	-654011000
				9.42e-05	-654059000
				9.43e-05	-654107000
				9.44e-05	-654154000
				9.45e-05	-654202000
				9.46e-05	-654250000
				9.47e-05	-654298000
				9.48e-05	-654346000
				9.49e-05	-654393000
				9.5e-05	-654441000
				9.51e-05	-654489000
				9.52e-05	-654536000
				9.53e-05	-654584000
				9.54e-05	-654632000
				9.55e-05	-654679000
				9.56e-05	-654727000
				9.57e-05	-654774000
				9.58e-05	-654821000
				9.59e-05	-654869000
				9.6e-05	-654916000
				9.61e-05	-654963000
				9.62e-05	-655010000
				9.63e-05	-655058000
				9.64e-05	-655105000
				9.65e-05	-655152000
				9.66e-05	-655199000
				9.67e-05	-655246000
				9.68e-05	-655293000
				9.69e-05	-655340000
				9.7e-05	-655387000
				9.71e-05	-655434000
				9.72e-05	-655481000
				9.73e-05	-655527000
				9.74e-05	-655574000
				9.75e-05	-655621000
				9.76e-05	-655668000
				9.77e-05	-655714000
				9.78e-05	-655761000
				9.79e-05	-655807000
				9.8e-05	-655854000
				9.81e-05	-655900000
				9.82e-05	-655947000
				9.83e-05	-655993000
				9.84e-05	-656040000
				9.85e-05	-656086000
				9.86e-05	-656132000
				9.87e-05	-656178000
				9.88e-05	-656225000
				9.89e-05	-656271000
				9.9e-05	-656317000
				9.91e-05	-656363000
				9.92e-05	-656409000
				9.93e-05	-656455000
				9.94e-05	-656501000
				9.95e-05	-656547000
				9.96e-05	-656593000
				9.97e-05	-656639000
				9.98e-05	-656685000
				9.99e-05	-656731000
				0.0001	-656776000
				0.0001001	-656822000
				0.0001002	-656868000
				0.0001003	-656913000
				0.0001004	-656959000
				0.0001005	-657005000
				0.0001006	-657050000
				0.0001007	-657096000
				0.0001008	-657141000
				0.0001009	-657186000
				0.000101	-657232000
				0.0001011	-657277000
				0.0001012	-657322000
				0.0001013	-657368000
				0.0001014	-657413000
				0.0001015	-657458000
				0.0001016	-657503000
				0.0001017	-657548000
				0.0001018	-657593000
				0.0001019	-657639000
				0.000102	-657684000
				0.0001021	-657728000
				0.0001022	-657773000
				0.0001023	-657818000
				0.0001024	-657863000
				0.0001025	-657908000
				0.0001026	-657953000
				0.0001027	-657997000
				0.0001028	-658042000
				0.0001029	-658087000
				0.000103	-658131000
				0.0001031	-658176000
				0.0001032	-658220000
				0.0001033	-658265000
				0.0001034	-658309000
				0.0001035	-658354000
				0.0001036	-658398000
				0.0001037	-658443000
				0.0001038	-658487000
				0.0001039	-658531000
				0.000104	-658575000
				0.0001041	-658620000
				0.0001042	-658664000
				0.0001043	-658708000
				0.0001044	-658752000
				0.0001045	-658796000
				0.0001046	-658840000
				0.0001047	-658884000
				0.0001048	-658928000
				0.0001049	-658972000
				0.000105	-659016000
				0.0001051	-659059000
				0.0001052	-659103000
				0.0001053	-659147000
				0.0001054	-659191000
				0.0001055	-659234000
				0.0001056	-659278000
				0.0001057	-659322000
				0.0001058	-659365000
				0.0001059	-659409000
				0.000106	-659452000
				0.0001061	-659496000
				0.0001062	-659539000
				0.0001063	-659582000
				0.0001064	-659626000
				0.0001065	-659669000
				0.0001066	-659712000
				0.0001067	-659755000
				0.0001068	-659799000
				0.0001069	-659842000
				0.000107	-659885000
				0.0001071	-659928000
				0.0001072	-659971000
				0.0001073	-660014000
				0.0001074	-660057000
				0.0001075	-660100000
				0.0001076	-660143000
				0.0001077	-660185000
				0.0001078	-660228000
				0.0001079	-660271000
				0.000108	-660314000
				0.0001081	-660356000
				0.0001082	-660399000
				0.0001083	-660442000
				0.0001084	-660484000
				0.0001085	-660527000
				0.0001086	-660569000
				0.0001087	-660612000
				0.0001088	-660654000
				0.0001089	-660697000
				0.000109	-660739000
				0.0001091	-660781000
				0.0001092	-660824000
				0.0001093	-660866000
				0.0001094	-660908000
				0.0001095	-660950000
				0.0001096	-660992000
				0.0001097	-661034000
				0.0001098	-661076000
				0.0001099	-661118000
				0.00011	-661160000
				0.0001101	-661202000
				0.0001102	-661244000
				0.0001103	-661286000
				0.0001104	-661328000
				0.0001105	-661370000
				0.0001106	-661411000
				0.0001107	-661453000
				0.0001108	-661495000
				0.0001109	-661536000
				0.000111	-661578000
				0.0001111	-661620000
				0.0001112	-661661000
				0.0001113	-661703000
				0.0001114	-661744000
				0.0001115	-661786000
				0.0001116	-661827000
				0.0001117	-661868000
				0.0001118	-661910000
				0.0001119	-661951000
				0.000112	-661992000
				0.0001121	-662033000
				0.0001122	-662074000
				0.0001123	-662116000
				0.0001124	-662157000
				0.0001125	-662198000
				0.0001126	-662239000
				0.0001127	-662280000
				0.0001128	-662321000
				0.0001129	-662362000
				0.000113	-662402000
				0.0001131	-662443000
				0.0001132	-662484000
				0.0001133	-662525000
				0.0001134	-662566000
				0.0001135	-662606000
				0.0001136	-662647000
				0.0001137	-662687000
				0.0001138	-662728000
				0.0001139	-662769000
				0.000114	-662809000
				0.0001141	-662850000
				0.0001142	-662890000
				0.0001143	-662930000
				0.0001144	-662971000
				0.0001145	-663011000
				0.0001146	-663051000
				0.0001147	-663091000
				0.0001148	-663132000
				0.0001149	-663172000
				0.000115	-663212000
				0.0001151	-663252000
				0.0001152	-663292000
				0.0001153	-663332000
				0.0001154	-663372000
				0.0001155	-663412000
				0.0001156	-663452000
				0.0001157	-663492000
				0.0001158	-663532000
				0.0001159	-663572000
				0.000116	-663611000
				0.0001161	-663651000
				0.0001162	-663691000
				0.0001163	-663730000
				0.0001164	-663770000
				0.0001165	-663810000
				0.0001166	-663849000
				0.0001167	-663889000
				0.0001168	-663928000
				0.0001169	-663967000
				0.000117	-664007000
				0.0001171	-664046000
				0.0001172	-664086000
				0.0001173	-664125000
				0.0001174	-664164000
				0.0001175	-664203000
				0.0001176	-664243000
				0.0001177	-664282000
				0.0001178	-664321000
				0.0001179	-664360000
				0.000118	-664399000
				0.0001181	-664438000
				0.0001182	-664477000
				0.0001183	-664516000
				0.0001184	-664555000
				0.0001185	-664593000
				0.0001186	-664632000
				0.0001187	-664671000
				0.0001188	-664710000
				0.0001189	-664749000
				0.000119	-664787000
				0.0001191	-664826000
				0.0001192	-664864000
				0.0001193	-664903000
				0.0001194	-664942000
				0.0001195	-664980000
				0.0001196	-665018000
				0.0001197	-665057000
				0.0001198	-665095000
				0.0001199	-665134000
				0.00012	-665172000
				0.0001201	-665210000
				0.0001202	-665248000
				0.0001203	-665287000
				0.0001204	-665325000
				0.0001205	-665363000
				0.0001206	-665401000
				0.0001207	-665439000
				0.0001208	-665477000
				0.0001209	-665515000
				0.000121	-665553000
				0.0001211	-665591000
				0.0001212	-665629000
				0.0001213	-665667000
				0.0001214	-665705000
				0.0001215	-665742000
				0.0001216	-665780000
				0.0001217	-665818000
				0.0001218	-665855000
				0.0001219	-665893000
				0.000122	-665931000
				0.0001221	-665968000
				0.0001222	-666006000
				0.0001223	-666043000
				0.0001224	-666081000
				0.0001225	-666118000
				0.0001226	-666155000
				0.0001227	-666193000
				0.0001228	-666230000
				0.0001229	-666267000
				0.000123	-666305000
				0.0001231	-666342000
				0.0001232	-666379000
				0.0001233	-666416000
				0.0001234	-666453000
				0.0001235	-666490000
				0.0001236	-666527000
				0.0001237	-666564000
				0.0001238	-666601000
				0.0001239	-666638000
				0.000124	-666675000
				0.0001241	-666712000
				0.0001242	-666749000
				0.0001243	-666785000
				0.0001244	-666822000
				0.0001245	-666859000
				0.0001246	-666895000
				0.0001247	-666932000
				0.0001248	-666969000
				0.0001249	-667005000
				0.000125	-667042000
				0.0001251	-667078000
				0.0001252	-667115000
				0.0001253	-667151000
				0.0001254	-667187000
				0.0001255	-667224000
				0.0001256	-667260000
				0.0001257	-667296000
				0.0001258	-667333000
				0.0001259	-667369000
				0.000126	-667405000
				0.0001261	-667441000
				0.0001262	-667477000
				0.0001263	-667513000
				0.0001264	-667549000
				0.0001265	-667585000
				0.0001266	-667621000
				0.0001267	-667657000
				0.0001268	-667693000
				0.0001269	-667729000
				0.000127	-667765000
				0.0001271	-667801000
				0.0001272	-667836000
				0.0001273	-667872000
				0.0001274	-667908000
				0.0001275	-667943000
				0.0001276	-667979000
				0.0001277	-668014000
				0.0001278	-668050000
				0.0001279	-668085000
				0.000128	-668121000
				0.0001281	-668156000
				0.0001282	-668192000
				0.0001283	-668227000
				0.0001284	-668262000
				0.0001285	-668298000
				0.0001286	-668333000
				0.0001287	-668368000
				0.0001288	-668403000
				0.0001289	-668439000
				0.000129	-668474000
				0.0001291	-668509000
				0.0001292	-668544000
				0.0001293	-668579000
				0.0001294	-668614000
				0.0001295	-668649000
				0.0001296	-668684000
				0.0001297	-668718000
				0.0001298	-668753000
				0.0001299	-668788000
				0.00013	-668823000
				0.0001301	-668858000
				0.0001302	-668892000
				0.0001303	-668927000
				0.0001304	-668962000
				0.0001305	-668996000
				0.0001306	-669031000
				0.0001307	-669065000
				0.0001308	-669100000
				0.0001309	-669134000
				0.000131	-669169000
				0.0001311	-669203000
				0.0001312	-669237000
				0.0001313	-669272000
				0.0001314	-669306000
				0.0001315	-669340000
				0.0001316	-669374000
				0.0001317	-669409000
				0.0001318	-669443000
				0.0001319	-669477000
				0.000132	-669511000
				0.0001321	-669545000
				0.0001322	-669579000
				0.0001323	-669613000
				0.0001324	-669647000
				0.0001325	-669681000
				0.0001326	-669715000
				0.0001327	-669748000
				0.0001328	-669782000
				0.0001329	-669816000
				0.000133	-669850000
				0.0001331	-669883000
				0.0001332	-669917000
				0.0001333	-669951000
				0.0001334	-669984000
				0.0001335	-670018000
				0.0001336	-670051000
				0.0001337	-670085000
				0.0001338	-670118000
				0.0001339	-670152000
				0.000134	-670185000
				0.0001341	-670218000
				0.0001342	-670252000
				0.0001343	-670285000
				0.0001344	-670318000
				0.0001345	-670351000
				0.0001346	-670385000
				0.0001347	-670418000
				0.0001348	-670451000
				0.0001349	-670484000
				0.000135	-670517000
				0.0001351	-670550000
				0.0001352	-670583000
				0.0001353	-670616000
				0.0001354	-670649000
				0.0001355	-670682000
				0.0001356	-670714000
				0.0001357	-670747000
				0.0001358	-670780000
				0.0001359	-670813000
				0.000136	-670845000
				0.0001361	-670878000
				0.0001362	-670911000
				0.0001363	-670943000
				0.0001364	-670976000
				0.0001365	-671008000
				0.0001366	-671041000
				0.0001367	-671073000
				0.0001368	-671106000
				0.0001369	-671138000
				0.000137	-671171000
				0.0001371	-671203000
				0.0001372	-671235000
				0.0001373	-671267000
				0.0001374	-671300000
				0.0001375	-671332000
				0.0001376	-671364000
				0.0001377	-671396000
				0.0001378	-671428000
				0.0001379	-671460000
				0.000138	-671492000
				0.0001381	-671524000
				0.0001382	-671556000
				0.0001383	-671588000
				0.0001384	-671620000
				0.0001385	-671652000
				0.0001386	-671684000
				0.0001387	-671715000
				0.0001388	-671747000
				0.0001389	-671779000
				0.000139	-671811000
				0.0001391	-671842000
				0.0001392	-671874000
				0.0001393	-671905000
				0.0001394	-671937000
				0.0001395	-671968000
				0.0001396	-672000000
				0.0001397	-672031000
				0.0001398	-672063000
				0.0001399	-672094000
				0.00014	-672126000
				0.0001401	-672157000
				0.0001402	-672188000
				0.0001403	-672219000
				0.0001404	-672251000
				0.0001405	-672282000
				0.0001406	-672313000
				0.0001407	-672344000
				0.0001408	-672375000
				0.0001409	-672406000
				0.000141	-672437000
				0.0001411	-672468000
				0.0001412	-672499000
				0.0001413	-672530000
				0.0001414	-672561000
				0.0001415	-672592000
				0.0001416	-672623000
				0.0001417	-672653000
				0.0001418	-672684000
				0.0001419	-672715000
				0.000142	-672745000
				0.0001421	-672776000
				0.0001422	-672807000
				0.0001423	-672837000
				0.0001424	-672868000
				0.0001425	-672898000
				0.0001426	-672929000
				0.0001427	-672959000
				0.0001428	-672990000
				0.0001429	-673020000
				0.000143	-673050000
				0.0001431	-673081000
				0.0001432	-673111000
				0.0001433	-673141000
				0.0001434	-673171000
				0.0001435	-673202000
				0.0001436	-673232000
				0.0001437	-673262000
				0.0001438	-673292000
				0.0001439	-673322000
				0.000144	-673352000
				0.0001441	-673382000
				0.0001442	-673412000
				0.0001443	-673442000
				0.0001444	-673472000
				0.0001445	-673502000
				0.0001446	-673531000
				0.0001447	-673561000
				0.0001448	-673591000
				0.0001449	-673621000
				0.000145	-673650000
				0.0001451	-673680000
				0.0001452	-673710000
				0.0001453	-673739000
				0.0001454	-673769000
				0.0001455	-673798000
				0.0001456	-673828000
				0.0001457	-673857000
				0.0001458	-673887000
				0.0001459	-673916000
				0.000146	-673945000
				0.0001461	-673975000
				0.0001462	-674004000
				0.0001463	-674033000
				0.0001464	-674062000
				0.0001465	-674092000
				0.0001466	-674121000
				0.0001467	-674150000
				0.0001468	-674179000
				0.0001469	-674208000
				0.000147	-674237000
				0.0001471	-674266000
				0.0001472	-674295000
				0.0001473	-674324000
				0.0001474	-674353000
				0.0001475	-674382000
				0.0001476	-674411000
				0.0001477	-674439000
				0.0001478	-674468000
				0.0001479	-674497000
				0.000148	-674526000
				0.0001481	-674554000
				0.0001482	-674583000
				0.0001483	-674612000
				0.0001484	-674640000
				0.0001485	-674669000
				0.0001486	-674697000
				0.0001487	-674726000
				0.0001488	-674754000
				0.0001489	-674782000
				0.000149	-674811000
				0.0001491	-674839000
				0.0001492	-674867000
				0.0001493	-674896000
				0.0001494	-674924000
				0.0001495	-674952000
				0.0001496	-674980000
				0.0001497	-675009000
				0.0001498	-675037000
				0.0001499	-675065000
				0.00015	-675093000
				0.0001501	-675121000
				0.0001502	-675149000
				0.0001503	-675177000
				0.0001504	-675205000
				0.0001505	-675233000
				0.0001506	-675261000
				0.0001507	-675288000
				0.0001508	-675316000
				0.0001509	-675344000
				0.000151	-675372000
				0.0001511	-675399000
				0.0001512	-675427000
				0.0001513	-675455000
				0.0001514	-675482000
				0.0001515	-675510000
				0.0001516	-675537000
				0.0001517	-675565000
				0.0001518	-675592000
				0.0001519	-675620000
				0.000152	-675647000
				0.0001521	-675675000
				0.0001522	-675702000
				0.0001523	-675729000
				0.0001524	-675757000
				0.0001525	-675784000
				0.0001526	-675811000
				0.0001527	-675838000
				0.0001528	-675865000
				0.0001529	-675893000
				0.000153	-675920000
				0.0001531	-675947000
				0.0001532	-675974000
				0.0001533	-676001000
				0.0001534	-676028000
				0.0001535	-676055000
				0.0001536	-676082000
				0.0001537	-676108000
				0.0001538	-676135000
				0.0001539	-676162000
				0.000154	-676189000
				0.0001541	-676216000
				0.0001542	-676242000
				0.0001543	-676269000
				0.0001544	-676296000
				0.0001545	-676322000
				0.0001546	-676349000
				0.0001547	-676375000
				0.0001548	-676402000
				0.0001549	-676428000
				0.000155	-676455000
				0.0001551	-676481000
				0.0001552	-676508000
				0.0001553	-676534000
				0.0001554	-676560000
				0.0001555	-676587000
				0.0001556	-676613000
				0.0001557	-676639000
				0.0001558	-676665000
				0.0001559	-676692000
				0.000156	-676718000
				0.0001561	-676744000
				0.0001562	-676770000
				0.0001563	-676796000
				0.0001564	-676822000
				0.0001565	-676848000
				0.0001566	-676874000
				0.0001567	-676900000
				0.0001568	-676926000
				0.0001569	-676952000
				0.000157	-676977000
				0.0001571	-677003000
				0.0001572	-677029000
				0.0001573	-677055000
				0.0001574	-677081000
				0.0001575	-677106000
				0.0001576	-677132000
				0.0001577	-677157000
				0.0001578	-677183000
				0.0001579	-677209000
				0.000158	-677234000
				0.0001581	-677260000
				0.0001582	-677285000
				0.0001583	-677310000
				0.0001584	-677336000
				0.0001585	-677361000
				0.0001586	-677387000
				0.0001587	-677412000
				0.0001588	-677437000
				0.0001589	-677462000
				0.000159	-677488000
				0.0001591	-677513000
				0.0001592	-677538000
				0.0001593	-677563000
				0.0001594	-677588000
				0.0001595	-677613000
				0.0001596	-677638000
				0.0001597	-677663000
				0.0001598	-677688000
				0.0001599	-677713000
				0.00016	-677738000
				0.0001601	-677763000
				0.0001602	-677788000
				0.0001603	-677813000
				0.0001604	-677837000
				0.0001605	-677862000
				0.0001606	-677887000
				0.0001607	-677911000
				0.0001608	-677936000
				0.0001609	-677961000
				0.000161	-677985000
				0.0001611	-678010000
				0.0001612	-678034000
				0.0001613	-678059000
				0.0001614	-678083000
				0.0001615	-678108000
				0.0001616	-678132000
				0.0001617	-678157000
				0.0001618	-678181000
				0.0001619	-678205000
				0.000162	-678230000
				0.0001621	-678254000
				0.0001622	-678278000
				0.0001623	-678302000
				0.0001624	-678326000
				0.0001625	-678351000
				0.0001626	-678375000
				0.0001627	-678399000
				0.0001628	-678423000
				0.0001629	-678447000
				0.000163	-678471000
				0.0001631	-678495000
				0.0001632	-678519000
				0.0001633	-678543000
				0.0001634	-678566000
				0.0001635	-678590000
				0.0001636	-678614000
				0.0001637	-678638000
				0.0001638	-678662000
				0.0001639	-678685000
				0.000164	-678709000
				0.0001641	-678733000
				0.0001642	-678756000
				0.0001643	-678780000
				0.0001644	-678803000
				0.0001645	-678827000
				0.0001646	-678850000
				0.0001647	-678874000
				0.0001648	-678897000
				0.0001649	-678921000
				0.000165	-678944000
				0.0001651	-678967000
				0.0001652	-678991000
				0.0001653	-679014000
				0.0001654	-679037000
				0.0001655	-679060000
				0.0001656	-679084000
				0.0001657	-679107000
				0.0001658	-679130000
				0.0001659	-679153000
				0.000166	-679176000
				0.0001661	-679199000
				0.0001662	-679222000
				0.0001663	-679245000
				0.0001664	-679268000
				0.0001665	-679291000
				0.0001666	-679314000
				0.0001667	-679337000
				0.0001668	-679360000
				0.0001669	-679382000
				0.000167	-679405000
				0.0001671	-679428000
				0.0001672	-679451000
				0.0001673	-679473000
				0.0001674	-679496000
				0.0001675	-679519000
				0.0001676	-679541000
				0.0001677	-679564000
				0.0001678	-679586000
				0.0001679	-679609000
				0.000168	-679631000
				0.0001681	-679654000
				0.0001682	-679676000
				0.0001683	-679699000
				0.0001684	-679721000
				0.0001685	-679743000
				0.0001686	-679766000
				0.0001687	-679788000
				0.0001688	-679810000
				0.0001689	-679832000
				0.000169	-679854000
				0.0001691	-679877000
				0.0001692	-679899000
				0.0001693	-679921000
				0.0001694	-679943000
				0.0001695	-679965000
				0.0001696	-679987000
				0.0001697	-680009000
				0.0001698	-680031000
				0.0001699	-680053000
				0.00017	-680075000
				0.0001701	-680096000
				0.0001702	-680118000
				0.0001703	-680140000
				0.0001704	-680162000
				0.0001705	-680184000
				0.0001706	-680205000
				0.0001707	-680227000
				0.0001708	-680249000
				0.0001709	-680270000
				0.000171	-680292000
				0.0001711	-680313000
				0.0001712	-680335000
				0.0001713	-680356000
				0.0001714	-680378000
				0.0001715	-680399000
				0.0001716	-680421000
				0.0001717	-680442000
				0.0001718	-680463000
				0.0001719	-680485000
				0.000172	-680506000
				0.0001721	-680527000
				0.0001722	-680549000
				0.0001723	-680570000
				0.0001724	-680591000
				0.0001725	-680612000
				0.0001726	-680633000
				0.0001727	-680654000
				0.0001728	-680675000
				0.0001729	-680696000
				0.000173	-680717000
				0.0001731	-680738000
				0.0001732	-680759000
				0.0001733	-680780000
				0.0001734	-680801000
				0.0001735	-680822000
				0.0001736	-680843000
				0.0001737	-680864000
				0.0001738	-680884000
				0.0001739	-680905000
				0.000174	-680926000
				0.0001741	-680947000
				0.0001742	-680967000
				0.0001743	-680988000
				0.0001744	-681008000
				0.0001745	-681029000
				0.0001746	-681050000
				0.0001747	-681070000
				0.0001748	-681091000
				0.0001749	-681111000
				0.000175	-681131000
				0.0001751	-681152000
				0.0001752	-681172000
				0.0001753	-681193000
				0.0001754	-681213000
				0.0001755	-681233000
				0.0001756	-681253000
				0.0001757	-681274000
				0.0001758	-681294000
				0.0001759	-681314000
				0.000176	-681334000
				0.0001761	-681354000
				0.0001762	-681374000
				0.0001763	-681394000
				0.0001764	-681414000
				0.0001765	-681434000
				0.0001766	-681454000
				0.0001767	-681474000
				0.0001768	-681494000
				0.0001769	-681514000
				0.000177	-681534000
				0.0001771	-681554000
				0.0001772	-681574000
				0.0001773	-681593000
				0.0001774	-681613000
				0.0001775	-681633000
				0.0001776	-681652000
				0.0001777	-681672000
				0.0001778	-681692000
				0.0001779	-681711000
				0.000178	-681731000
				0.0001781	-681750000
				0.0001782	-681770000
				0.0001783	-681789000
				0.0001784	-681809000
				0.0001785	-681828000
				0.0001786	-681848000
				0.0001787	-681867000
				0.0001788	-681886000
				0.0001789	-681906000
				0.000179	-681925000
				0.0001791	-681944000
				0.0001792	-681964000
				0.0001793	-681983000
				0.0001794	-682002000
				0.0001795	-682021000
				0.0001796	-682040000
				0.0001797	-682059000
				0.0001798	-682078000
				0.0001799	-682097000
				0.00018	-682116000
				0.0001801	-682135000
				0.0001802	-682154000
				0.0001803	-682173000
				0.0001804	-682192000
				0.0001805	-682211000
				0.0001806	-682230000
				0.0001807	-682249000
				0.0001808	-682267000
				0.0001809	-682286000
				0.000181	-682305000
				0.0001811	-682324000
				0.0001812	-682342000
				0.0001813	-682361000
				0.0001814	-682379000
				0.0001815	-682398000
				0.0001816	-682417000
				0.0001817	-682435000
				0.0001818	-682454000
				0.0001819	-682472000
				0.000182	-682491000
				0.0001821	-682509000
				0.0001822	-682527000
				0.0001823	-682546000
				0.0001824	-682564000
				0.0001825	-682582000
				0.0001826	-682601000
				0.0001827	-682619000
				0.0001828	-682637000
				0.0001829	-682655000
				0.000183	-682673000
				0.0001831	-682692000
				0.0001832	-682710000
				0.0001833	-682728000
				0.0001834	-682746000
				0.0001835	-682764000
				0.0001836	-682782000
				0.0001837	-682800000
				0.0001838	-682818000
				0.0001839	-682836000
				0.000184	-682854000
				0.0001841	-682871000
				0.0001842	-682889000
				0.0001843	-682907000
				0.0001844	-682925000
				0.0001845	-682943000
				0.0001846	-682960000
				0.0001847	-682978000
				0.0001848	-682996000
				0.0001849	-683013000
				0.000185	-683031000
				0.0001851	-683049000
				0.0001852	-683066000
				0.0001853	-683084000
				0.0001854	-683101000
				0.0001855	-683119000
				0.0001856	-683136000
				0.0001857	-683154000
				0.0001858	-683171000
				0.0001859	-683188000
				0.000186	-683206000
				0.0001861	-683223000
				0.0001862	-683240000
				0.0001863	-683257000
				0.0001864	-683275000
				0.0001865	-683292000
				0.0001866	-683309000
				0.0001867	-683326000
				0.0001868	-683343000
				0.0001869	-683360000
				0.000187	-683378000
				0.0001871	-683395000
				0.0001872	-683412000
				0.0001873	-683429000
				0.0001874	-683446000
				0.0001875	-683462000
				0.0001876	-683479000
				0.0001877	-683496000
				0.0001878	-683513000
				0.0001879	-683530000
				0.000188	-683547000
				0.0001881	-683564000
				0.0001882	-683580000
				0.0001883	-683597000
				0.0001884	-683614000
				0.0001885	-683630000
				0.0001886	-683647000
				0.0001887	-683664000
				0.0001888	-683680000
				0.0001889	-683697000
				0.000189	-683713000
				0.0001891	-683730000
				0.0001892	-683746000
				0.0001893	-683763000
				0.0001894	-683779000
				0.0001895	-683796000
				0.0001896	-683812000
				0.0001897	-683828000
				0.0001898	-683845000
				0.0001899	-683861000
				0.00019	-683877000
				0.0001901	-683893000
				0.0001902	-683910000
				0.0001903	-683926000
				0.0001904	-683942000
				0.0001905	-683958000
				0.0001906	-683974000
				0.0001907	-683990000
				0.0001908	-684006000
				0.0001909	-684022000
				0.000191	-684038000
				0.0001911	-684054000
				0.0001912	-684070000
				0.0001913	-684086000
				0.0001914	-684102000
				0.0001915	-684118000
				0.0001916	-684134000
				0.0001917	-684150000
				0.0001918	-684165000
				0.0001919	-684181000
				0.000192	-684197000
				0.0001921	-684212000
				0.0001922	-684228000
				0.0001923	-684244000
				0.0001924	-684259000
				0.0001925	-684275000
				0.0001926	-684291000
				0.0001927	-684306000
				0.0001928	-684322000
				0.0001929	-684337000
				0.000193	-684353000
				0.0001931	-684368000
				0.0001932	-684384000
				0.0001933	-684399000
				0.0001934	-684414000
				0.0001935	-684430000
				0.0001936	-684445000
				0.0001937	-684460000
				0.0001938	-684475000
				0.0001939	-684491000
				0.000194	-684506000
				0.0001941	-684521000
				0.0001942	-684536000
				0.0001943	-684551000
				0.0001944	-684566000
				0.0001945	-684582000
				0.0001946	-684597000
				0.0001947	-684612000
				0.0001948	-684627000
				0.0001949	-684642000
				0.000195	-684657000
				0.0001951	-684671000
				0.0001952	-684686000
				0.0001953	-684701000
				0.0001954	-684716000
				0.0001955	-684731000
				0.0001956	-684746000
				0.0001957	-684760000
				0.0001958	-684775000
				0.0001959	-684790000
				0.000196	-684805000
				0.0001961	-684819000
				0.0001962	-684834000
				0.0001963	-684848000
				0.0001964	-684863000
				0.0001965	-684878000
				0.0001966	-684892000
				0.0001967	-684907000
				0.0001968	-684921000
				0.0001969	-684936000
				0.000197	-684950000
				0.0001971	-684964000
				0.0001972	-684979000
				0.0001973	-684993000
				0.0001974	-685007000
				0.0001975	-685022000
				0.0001976	-685036000
				0.0001977	-685050000
				0.0001978	-685064000
				0.0001979	-685079000
				0.000198	-685093000
				0.0001981	-685107000
				0.0001982	-685121000
				0.0001983	-685135000
				0.0001984	-685149000
				0.0001985	-685163000
				0.0001986	-685177000
				0.0001987	-685191000
				0.0001988	-685205000
				0.0001989	-685219000
				0.000199	-685233000
				0.0001991	-685247000
				0.0001992	-685261000
				0.0001993	-685275000
				0.0001994	-685289000
				0.0001995	-685302000
				0.0001996	-685316000
				0.0001997	-685330000
				0.0001998	-685344000
[truncated: 198,004+ more rows]

## Sheet: Data 380 N experiment
					Experimental values were extracted from published paper
					Depth (µm)	Experimental (MPa)
					0	-500
					0	-500
					40	-550
					60	-600
					100	-600
					120	-650
					160	-650
					220	-640
					300	-680
					380	-690
					400	-600
					500	-400
					600	-220
					900	0
					1180	0
					1300	0
					1800	0

## Sheet: Data 30 N predicted
					Predicted values were obtained from the analytical model.
					Depth (µm)	Predicted (MPa)
					1e-07	-144486000
					2e-07	-146000000
					3e-07	-147511000
					4e-07	-149018000
					5e-07	-150522000
					6e-07	-152022000
					7e-07	-153519000
					8e-07	-155012000
					9e-07	-156501000
					1e-06	-157987000
					1.1e-06	-159469000
					1.2e-06	-160948000
					1.3e-06	-162423000
					1.4e-06	-163895000
					1.5e-06	-165363000
					1.6e-06	-166827000
					1.7e-06	-168288000
					1.8e-06	-169746000
					1.9e-06	-171200000
					2e-06	-172650000
					2.1e-06	-174097000
					2.2e-06	-175540000
					2.3e-06	-176979000
					2.4e-06	-178415000
					2.5e-06	-179848000
					2.6e-06	-181277000
					2.7e-06	-182702000
					2.8e-06	-184124000
					2.9e-06	-185542000
					3e-06	-186957000
					3.1e-06	-188368000
					3.2e-06	-189776000
					3.3e-06	-191180000
					3.4e-06	-192580000
					3.5e-06	-193977000
					3.6e-06	-195371000
					3.7e-06	-196761000
					3.8e-06	-198147000
					3.9e-06	-199530000
					4e-06	-200909000
					4.1e-06	-202285000
					4.2e-06	-203657000
					4.3e-06	-205026000
					4.4e-06	-206391000
					4.5e-06	-207752000
					4.6e-06	-209110000
					4.7e-06	-210465000
					4.8e-06	-211816000
					4.9e-06	-213163000
					5e-06	-214507000
					5.1e-06	-215847000
					5.2e-06	-217184000
					5.3e-06	-218517000
					5.4e-06	-219847000
					5.5e-06	-221173000
					5.6e-06	-222496000
					5.7e-06	-223815000
					5.8e-06	-225131000
					5.9e-06	-226443000
					6e-06	-227751000
					6.1e-06	-229056000
					6.2e-06	-230358000
					6.3e-06	-231656000
					6.4e-06	-232950000
					6.5e-06	-234241000
					6.6e-06	-235529000
					6.7e-06	-236813000
					6.8e-06	-238093000
					6.9e-06	-239370000
					7e-06	-240643000
					7.1e-06	-241913000
					7.2e-06	-243180000
					7.3e-06	-244443000
					7.4e-06	-245702000
					7.5e-06	-246958000
					7.6e-06	-248210000
					7.7e-06	-249459000
					7.8e-06	-250704000
					7.9e-06	-251946000
					8e-06	-253185000
					8.1e-06	-254420000
					8.2e-06	-255651000
					8.3e-06	-256879000
					8.4e-06	-258103000
					8.5e-06	-259324000
					8.6e-06	-260542000
					8.7e-06	-261756000
					8.8e-06	-262966000
					8.9e-06	-264173000
					9e-06	-265377000
					9.1e-06	-266577000
					9.2e-06	-267774000
					9.3e-06	-268967000
					9.4e-06	-270157000
					9.5e-06	-271343000
					9.6e-06	-272526000
					9.7e-06	-273705000
					9.8e-06	-274881000
					9.9e-06	-276053000
					1e-05	-277222000
					1.01e-05	-278387000
					1.02e-05	-279549000
					1.03e-05	-280708000
					1.04e-05	-281863000
					1.05e-05	-283015000
					1.06e-05	-284163000
					1.07e-05	-285322000
					1.08e-05	-286512000
					1.09e-05	-287699000
					1.1e-05	-288881000
					1.11e-05	-290061000
					1.12e-05	-291237000
					1.13e-05	-292409000
					1.14e-05	-293577000
					1.15e-05	-294742000
					1.16e-05	-295904000
					1.17e-05	-297062000
					1.18e-05	-298216000
					1.19e-05	-299367000
					1.2e-05	-300514000
					1.21e-05	-301658000
					1.22e-05	-302798000
					1.23e-05	-303935000
					1.24e-05	-305068000
					1.25e-05	-306197000
					1.26e-05	-307323000
					1.27e-05	-308446000
					1.28e-05	-309565000
					1.29e-05	-310680000
					1.3e-05	-311792000
					1.31e-05	-312900000
					1.32e-05	-314005000
					1.33e-05	-315106000
					1.34e-05	-316204000
					1.35e-05	-317298000
					1.36e-05	-318389000
					1.37e-05	-319476000
					1.38e-05	-320560000
					1.39e-05	-321640000
					1.4e-05	-322717000
					1.41e-05	-323790000
					1.42e-05	-324860000
					1.43e-05	-325926000
					1.44e-05	-326989000
					1.45e-05	-328048000
					1.46e-05	-329104000
					1.47e-05	-330156000
					1.48e-05	-331205000
					1.49e-05	-332251000
					1.5e-05	-333292000
					1.51e-05	-334331000
					1.52e-05	-335366000
					1.53e-05	-336397000
					1.54e-05	-337425000
					1.55e-05	-338450000
					1.56e-05	-339471000
					1.57e-05	-340489000
					1.58e-05	-341503000
					1.59e-05	-342514000
					1.6e-05	-343521000
					1.61e-05	-344525000
					1.62e-05	-345526000
					1.63e-05	-346523000
					1.64e-05	-347517000
					1.65e-05	-348507000
					1.66e-05	-349494000
					1.67e-05	-350477000
					1.68e-05	-351457000
					1.69e-05	-352434000
					1.7e-05	-353407000
					1.71e-05	-354377000
					1.72e-05	-355343000
					1.73e-05	-356307000
					1.74e-05	-357266000
					1.75e-05	-358222000
					1.76e-05	-359175000
					1.77e-05	-360125000
					1.78e-05	-361071000
					1.79e-05	-362014000
					1.8e-05	-362953000
					1.81e-05	-363889000
					1.82e-05	-364822000
					1.83e-05	-365751000
					1.84e-05	-366677000
					1.85e-05	-367600000
					1.86e-05	-368519000
					1.87e-05	-369435000
					1.88e-05	-370348000
					1.89e-05	-371257000
					1.9e-05	-372163000
					1.91e-05	-373066000
					1.92e-05	-373965000
					1.93e-05	-374861000
					1.94e-05	-375754000
					1.95e-05	-376643000
					1.96e-05	-377529000
					1.97e-05	-378412000
					1.98e-05	-379291000
					1.99e-05	-380167000
					2e-05	-381040000
					2.01e-05	-381910000
					2.02e-05	-382776000
					2.03e-05	-383639000
					2.04e-05	-384499000
					2.05e-05	-385356000
					2.06e-05	-386209000
					2.07e-05	-387059000
					2.08e-05	-387906000
					2.09e-05	-388749000
					2.1e-05	-389589000
					2.11e-05	-390426000
					2.12e-05	-391260000
					2.13e-05	-392090000
					2.14e-05	-392918000
					2.15e-05	-393742000
					2.16e-05	-394563000
					2.17e-05	-395380000
					2.18e-05	-396195000
					2.19e-05	-397006000
					2.2e-05	-397814000
					2.21e-05	-398619000
					2.22e-05	-399420000
					2.23e-05	-400218000
					2.24e-05	-401014000
					2.25e-05	-401806000
					2.26e-05	-402594000
					2.27e-05	-403380000
					2.28e-05	-404163000
					2.29e-05	-404942000
					2.3e-05	-405718000
					2.31e-05	-406491000
					2.32e-05	-407261000
					2.33e-05	-408028000
					2.34e-05	-408791000
					2.35e-05	-409551000
					2.36e-05	-410309000
					2.37e-05	-411063000
					2.38e-05	-411814000
					2.39e-05	-412562000
					2.4e-05	-413307000
					2.41e-05	-414048000
					2.42e-05	-414787000
					2.43e-05	-415522000
					2.44e-05	-416254000
					2.45e-05	-416984000
					2.46e-05	-417710000
					2.47e-05	-418433000
					2.48e-05	-419153000
					2.49e-05	-419870000
					2.5e-05	-420584000
					2.51e-05	-421294000
					2.52e-05	-422002000
					2.53e-05	-422707000
					2.54e-05	-423408000
					2.55e-05	-424107000
					2.56e-05	-424802000
					2.57e-05	-425495000
					2.58e-05	-426184000
					2.59e-05	-426871000
					2.6e-05	-427554000
					2.61e-05	-428234000
					2.62e-05	-428912000
					2.63e-05	-429586000
					2.64e-05	-430257000
					2.65e-05	-430926000
					2.66e-05	-431591000
					2.67e-05	-432253000
					2.68e-05	-432912000
					2.69e-05	-433569000
					2.7e-05	-434222000
					2.71e-05	-434873000
					2.72e-05	-435520000
					2.73e-05	-436164000
					2.74e-05	-436806000
					2.75e-05	-437445000
					2.76e-05	-438080000
					2.77e-05	-438713000
					2.78e-05	-439342000
					2.79e-05	-439969000
					2.8e-05	-440593000
					2.81e-05	-441214000
					2.82e-05	-441832000
					2.83e-05	-442447000
					2.84e-05	-443059000
					2.85e-05	-443669000
					2.86e-05	-444275000
					2.87e-05	-444879000
					2.88e-05	-445479000
					2.89e-05	-446077000
					2.9e-05	-446672000
					2.91e-05	-447264000
					2.92e-05	-447853000
					2.93e-05	-448439000
					2.94e-05	-449022000
					2.95e-05	-449603000
					2.96e-05	-450181000
					2.97e-05	-450755000
					2.98e-05	-451327000
					2.99e-05	-451897000
					3e-05	-452463000
					3.01e-05	-453026000
					3.02e-05	-453587000
					3.03e-05	-454145000
					3.04e-05	-454700000
					3.05e-05	-455252000
					3.06e-05	-455802000
					3.07e-05	-456348000
					3.08e-05	-456892000
					3.09e-05	-457433000
					3.1e-05	-457972000
					3.11e-05	-458507000
					3.12e-05	-459040000
					3.13e-05	-459570000
					3.14e-05	-460097000
					3.15e-05	-460622000
					3.16e-05	-461144000
					3.17e-05	-461663000
					3.18e-05	-462179000
					3.19e-05	-462692000
					3.2e-05	-463203000
					3.21e-05	-463711000
					3.22e-05	-464217000
					3.23e-05	-464719000
					3.24e-05	-465219000
					3.25e-05	-465717000
					3.26e-05	-466211000
					3.27e-05	-466703000
					3.28e-05	-467192000
					3.29e-05	-467679000
					3.3e-05	-468163000
					3.31e-05	-468644000
					3.32e-05	-469123000
					3.33e-05	-469598000
					3.34e-05	-470072000
					3.35e-05	-470542000
					3.36e-05	-471010000
					3.37e-05	-471476000
					3.38e-05	-471938000
					3.39e-05	-472398000
					3.4e-05	-472856000
					3.41e-05	-473310000
					3.42e-05	-473763000
					3.43e-05	-474212000
					3.44e-05	-474659000
					3.45e-05	-475104000
					3.46e-05	-475546000
					3.47e-05	-475985000
					3.48e-05	-476421000
					3.49e-05	-476855000
					3.5e-05	-477287000
					3.51e-05	-477716000
					3.52e-05	-478142000
					3.53e-05	-478566000
					3.54e-05	-478988000
					3.55e-05	-479406000
					3.56e-05	-479823000
					3.57e-05	-480236000
					3.58e-05	-480647000
					3.59e-05	-481056000
					3.6e-05	-481462000
					3.61e-05	-481866000
					3.62e-05	-482267000
					3.63e-05	-482666000
					3.64e-05	-483062000
					3.65e-05	-483455000
					3.66e-05	-483847000
					3.67e-05	-484235000
					3.68e-05	-484622000
					3.69e-05	-485005000
					3.7e-05	-485387000
					3.71e-05	-485766000
					3.72e-05	-486142000
					3.73e-05	-486516000
					3.74e-05	-486888000
					3.75e-05	-487257000
					3.76e-05	-487623000
					3.77e-05	-487988000
					3.78e-05	-488349000
					3.79e-05	-488709000
					3.8e-05	-489066000
					3.81e-05	-489420000
					3.82e-05	-489773000
					3.83e-05	-490123000
					3.84e-05	-490470000
					3.85e-05	-490815000
					3.86e-05	-491158000
					3.87e-05	-491498000
					3.88e-05	-491836000
					3.89e-05	-492172000
					3.9e-05	-492505000
					3.91e-05	-492836000
					3.92e-05	-493165000
					3.93e-05	-493491000
					3.94e-05	-493815000
					3.95e-05	-494136000
					3.96e-05	-494456000
					3.97e-05	-494773000
					3.98e-05	-495087000
					3.99e-05	-495400000
					4e-05	-495710000
					4.01e-05	-496018000
					4.02e-05	-496323000
					4.03e-05	-496626000
					4.04e-05	-496927000
					4.05e-05	-497226000
					4.06e-05	-497522000
					4.07e-05	-497816000
					4.08e-05	-498108000
					4.09e-05	-498398000
					4.1e-05	-498685000
					4.11e-05	-498971000
					4.12e-05	-499254000
					4.13e-05	-499534000
					4.14e-05	-499813000
					4.15e-05	-500089000
					4.16e-05	-500363000
					4.17e-05	-500635000
					4.18e-05	-500905000
					4.19e-05	-501172000
					4.2e-05	-501438000
					4.21e-05	-501701000
					4.22e-05	-501962000
					4.23e-05	-502220000
					4.24e-05	-502477000
					4.25e-05	-502731000
					4.26e-05	-502984000
					4.27e-05	-503234000
					4.28e-05	-503482000
					4.29e-05	-503728000
					4.3e-05	-503971000
					4.31e-05	-504213000
					4.32e-05	-504453000
					4.33e-05	-504690000
					4.34e-05	-504925000
					4.35e-05	-505158000
					4.36e-05	-505389000
					4.37e-05	-505618000
					4.38e-05	-505845000
					4.39e-05	-506070000
					4.4e-05	-506293000
					4.41e-05	-506513000
					4.42e-05	-506732000
					4.43e-05	-506948000
					4.44e-05	-507163000
					4.45e-05	-507375000
					4.46e-05	-507586000
					4.47e-05	-507794000
					4.48e-05	-508000000
					4.49e-05	-508204000
					4.5e-05	-508407000
					4.51e-05	-508607000
					4.52e-05	-508805000
					4.53e-05	-509001000
					4.54e-05	-509195000
					4.55e-05	-509387000
					4.56e-05	-509578000
					4.57e-05	-509766000
					4.58e-05	-509952000
					4.59e-05	-510136000
					4.6e-05	-510319000
					4.61e-05	-510499000
					4.62e-05	-510677000
					4.63e-05	-510854000
					4.64e-05	-511028000
					4.65e-05	-511200000
					4.66e-05	-511371000
					4.67e-05	-511540000
					4.68e-05	-511706000
					4.69e-05	-511871000
					4.7e-05	-512034000
					4.71e-05	-512195000
					4.72e-05	-512354000
					4.73e-05	-512511000
					4.74e-05	-512666000
					4.75e-05	-512820000
					4.76e-05	-512971000
					4.77e-05	-513121000
					4.78e-05	-513268000
					4.79e-05	-513414000
					4.8e-05	-513558000
					4.81e-05	-513700000
					4.82e-05	-513840000
					4.83e-05	-513979000
					4.84e-05	-514115000
					4.85e-05	-514250000
					4.86e-05	-514383000
					4.87e-05	-514514000
					4.88e-05	-514643000
					4.89e-05	-514771000
					4.9e-05	-514896000
					4.91e-05	-515020000
					4.92e-05	-515142000
					4.93e-05	-515262000
					4.94e-05	-515381000
					4.95e-05	-515497000
					4.96e-05	-515612000
					4.97e-05	-515725000
					4.98e-05	-515836000
					4.99e-05	-515946000
					5e-05	-516054000
					5.01e-05	-516160000
					5.02e-05	-516264000
					5.03e-05	-516367000
					5.04e-05	-516467000
					5.05e-05	-516566000
					5.06e-05	-516664000
					5.07e-05	-516759000
					5.08e-05	-516853000
					5.09e-05	-516945000
					5.1e-05	-517036000
					5.11e-05	-517125000
					5.12e-05	-517212000
					5.13e-05	-517297000
					5.14e-05	-517381000
					5.15e-05	-517463000
					5.16e-05	-517543000
					5.17e-05	-517622000
					5.18e-05	-517699000
					5.19e-05	-517774000
					5.2e-05	-517847000
					5.21e-05	-517919000
					5.22e-05	-517990000
					5.23e-05	-518059000
					5.24e-05	-518126000
					5.25e-05	-518191000
					5.26e-05	-518255000
					5.27e-05	-518317000
					5.28e-05	-518378000
					5.29e-05	-518437000
					5.3e-05	-518494000
					5.31e-05	-518550000
					5.32e-05	-518604000
					5.33e-05	-518656000
					5.34e-05	-518707000
					5.35e-05	-518757000
					5.36e-05	-518805000
					5.37e-05	-518851000
					5.38e-05	-518895000
					5.39e-05	-518939000
					5.4e-05	-518980000
					5.41e-05	-519020000
					5.42e-05	-519059000
					5.43e-05	-519096000
					5.44e-05	-519131000
					5.45e-05	-519165000
					5.46e-05	-519197000
					5.47e-05	-519228000
					5.48e-05	-519257000
					5.49e-05	-519285000
					5.5e-05	-519311000
					5.51e-05	-519336000
					5.52e-05	-519359000
					5.53e-05	-519381000
					5.54e-05	-519401000
					5.55e-05	-519420000
					5.56e-05	-519437000
					5.57e-05	-519453000
					5.58e-05	-519467000
					5.59e-05	-519480000
					5.6e-05	-519492000
					5.61e-05	-519502000
					5.62e-05	-519510000
					5.63e-05	-519517000
					5.64e-05	-519523000
					5.65e-05	-519527000
					5.66e-05	-519530000
					5.67e-05	-519531000
					5.68e-05	-519531000
					5.69e-05	-519530000
					5.7e-05	-519527000
					5.71e-05	-519523000
					5.72e-05	-519517000
					5.73e-05	-519510000
					5.74e-05	-519501000
					5.75e-05	-519492000
					5.76e-05	-519480000
					5.77e-05	-519468000
					5.78e-05	-519454000
					5.79e-05	-519438000
					5.8e-05	-519422000
					5.81e-05	-519403000
					5.82e-05	-519384000
					5.83e-05	-519363000
					5.84e-05	-519341000
					5.85e-05	-519318000
					5.86e-05	-519293000
					5.87e-05	-519267000
					5.88e-05	-519239000
					5.89e-05	-519210000
					5.9e-05	-519180000
					5.91e-05	-519149000
					5.92e-05	-519116000
					5.93e-05	-519082000
					5.94e-05	-519047000
					5.95e-05	-519010000
					5.96e-05	-518972000
					5.97e-05	-518933000
					5.98e-05	-518892000
					5.99e-05	-518850000
					6e-05	-518807000
					6.01e-05	-518763000
					6.02e-05	-518717000
					6.03e-05	-518671000
					6.04e-05	-518623000
					6.05e-05	-518573000
					6.06e-05	-518523000
					6.07e-05	-518471000
					6.08e-05	-518418000
					6.09e-05	-518363000
					6.1e-05	-518308000
					6.11e-05	-518251000
					6.12e-05	-518193000
					6.13e-05	-518134000
					6.14e-05	-518073000
					6.15e-05	-518012000
					6.16e-05	-517949000
					6.17e-05	-517885000
					6.18e-05	-517820000
					6.19e-05	-517754000
					6.2e-05	-517686000
					6.21e-05	-517617000
					6.22e-05	-517547000
					6.23e-05	-517476000
					6.24e-05	-517404000
					6.25e-05	-517331000
					6.26e-05	-517256000
					6.27e-05	-517180000
					6.28e-05	-517103000
					6.29e-05	-517025000
					6.3e-05	-516946000
					6.31e-05	-516866000
					6.32e-05	-516784000
					6.33e-05	-516702000
					6.34e-05	-516618000
					6.35e-05	-516533000
					6.36e-05	-516447000
					6.37e-05	-516360000
					6.38e-05	-516272000
					6.39e-05	-516183000
					6.4e-05	-516093000
					6.41e-05	-516001000
					6.42e-05	-515909000
					6.43e-05	-515815000
					6.44e-05	-515721000
					6.45e-05	-515625000
					6.46e-05	-515528000
					6.47e-05	-515430000
					6.48e-05	-515331000
					6.49e-05	-515231000
					6.5e-05	-515130000
					6.51e-05	-515028000
					6.52e-05	-514925000
					6.53e-05	-514820000
					6.54e-05	-514715000
					6.55e-05	-514609000
					6.56e-05	-514502000
					6.57e-05	-514393000
					6.58e-05	-514284000
					6.59e-05	-514173000
					6.6e-05	-514062000
					6.61e-05	-513950000
					6.62e-05	-513836000
					6.63e-05	-513722000
					6.64e-05	-513606000
					6.65e-05	-513490000
					6.66e-05	-513372000
					6.67e-05	-513254000
					6.68e-05	-513135000
					6.69e-05	-513014000
					6.7e-05	-512893000
					6.71e-05	-512770000
					6.72e-05	-512647000
					6.73e-05	-512523000
					6.74e-05	-512398000
					6.75e-05	-512272000
					6.76e-05	-512144000
					6.77e-05	-512016000
					6.78e-05	-511887000
					6.79e-05	-511757000
					6.8e-05	-511626000
					6.81e-05	-511495000
					6.82e-05	-511362000
					6.83e-05	-511228000
					6.84e-05	-511094000
					6.85e-05	-510958000
					6.86e-05	-510822000
					6.87e-05	-510684000
					6.88e-05	-510546000
					6.89e-05	-510407000
					6.9e-05	-510267000
					6.91e-05	-510126000
					6.92e-05	-509984000
					6.93e-05	-509841000
					6.94e-05	-509698000
					6.95e-05	-509553000
					6.96e-05	-509408000
					6.97e-05	-509262000
					6.98e-05	-509115000
					6.99e-05	-508967000
					7e-05	-508818000
					7.01e-05	-508668000
					7.02e-05	-508518000
					7.03e-05	-508366000
					7.04e-05	-508214000
					7.05e-05	-508061000
					7.06e-05	-507907000
					7.07e-05	-507752000
					7.08e-05	-507597000
					7.09e-05	-507440000
					7.1e-05	-507283000
					7.11e-05	-507125000
					7.12e-05	-506966000
					7.13e-05	-506806000
					7.14e-05	-506646000
					7.15e-05	-506484000
					7.16e-05	-506322000
					7.17e-05	-506159000
					7.18e-05	-505996000
					7.19e-05	-505831000
					7.2e-05	-505666000
					7.21e-05	-505500000
					7.22e-05	-505333000
					7.23e-05	-505165000
					7.24e-05	-504997000
					7.25e-05	-504828000
					7.26e-05	-504658000
					7.27e-05	-504487000
					7.28e-05	-504316000
					7.29e-05	-504143000
					7.3e-05	-503970000
					7.31e-05	-503797000
					7.32e-05	-503622000
					7.33e-05	-503447000
					7.34e-05	-503271000
					7.35e-05	-503094000
					7.36e-05	-502917000
					7.37e-05	-502739000
					7.38e-05	-502560000
					7.39e-05	-502380000
					7.4e-05	-502200000
					7.41e-05	-502019000
					7.42e-05	-501837000
					7.43e-05	-501654000
					7.44e-05	-501471000
					7.45e-05	-501287000
					7.46e-05	-501103000
					7.47e-05	-500917000
					7.48e-05	-500731000
					7.49e-05	-500545000
					7.5e-05	-500357000
					7.51e-05	-500169000
					7.52e-05	-499981000
					7.53e-05	-499791000
					7.54e-05	-499601000
					7.55e-05	-499410000
					7.56e-05	-499219000
					7.57e-05	-499027000
					7.58e-05	-498834000
					7.59e-05	-498641000
					7.6e-05	-498447000
					7.61e-05	-498252000
					7.62e-05	-498056000
					7.63e-05	-497860000
					7.64e-05	-497664000
					7.65e-05	-497466000
					7.66e-05	-497269000
					7.67e-05	-497070000
					7.68e-05	-496871000
					7.69e-05	-496671000
					7.7e-05	-496471000
					7.71e-05	-496269000
					7.72e-05	-496068000
					7.73e-05	-495865000
					7.74e-05	-495663000
					7.75e-05	-495459000
					7.76e-05	-495255000
					7.77e-05	-495050000
					7.78e-05	-494845000
					7.79e-05	-494639000
					7.8e-05	-494432000
					7.81e-05	-494225000
					7.82e-05	-494018000
					7.83e-05	-493809000
					7.84e-05	-493600000
					7.85e-05	-493391000
					7.86e-05	-493181000
					7.87e-05	-492970000
					7.88e-05	-492759000
					7.89e-05	-492547000
					7.9e-05	-492335000
					7.91e-05	-492122000
					7.92e-05	-491909000
					7.93e-05	-491695000
					7.94e-05	-491480000
					7.95e-05	-491265000
					7.96e-05	-491050000
					7.97e-05	-490834000
					7.98e-05	-490617000
					7.99e-05	-490400000
					8e-05	-490182000
					8.01e-05	-489963000
					8.02e-05	-489745000
					8.03e-05	-489525000
					8.04e-05	-489305000
					8.05e-05	-489085000
					8.06e-05	-488864000
					8.07e-05	-488643000
					8.08e-05	-488421000
					8.09e-05	-488198000
					8.1e-05	-487975000
					8.11e-05	-487752000
					8.12e-05	-487528000
					8.13e-05	-487303000
					8.14e-05	-487078000
					8.15e-05	-486853000
					8.16e-05	-486627000
					8.17e-05	-486400000
					8.18e-05	-486173000
					8.19e-05	-485946000
					8.2e-05	-485718000
					8.21e-05	-485490000
					8.22e-05	-485261000
					8.23e-05	-485032000
					8.24e-05	-484802000
					8.25e-05	-484572000
					8.26e-05	-484341000
					8.27e-05	-484110000
					8.28e-05	-483878000
					8.29e-05	-483646000
					8.3e-05	-483413000
					8.31e-05	-483180000
					8.32e-05	-482947000
					8.33e-05	-482713000
					8.34e-05	-482479000
					8.35e-05	-482244000
					8.36e-05	-482009000
					8.37e-05	-481773000
					8.38e-05	-481537000
					8.39e-05	-481300000
					8.4e-05	-481063000
					8.41e-05	-480826000
					8.42e-05	-480588000
					8.43e-05	-480350000
					8.44e-05	-480111000
					8.45e-05	-479872000
					8.46e-05	-479633000
					8.47e-05	-479393000
					8.48e-05	-479153000
					8.49e-05	-478912000
					8.5e-05	-478671000
					8.51e-05	-478430000
					8.52e-05	-478188000
					8.53e-05	-477945000
					8.54e-05	-477703000
					8.55e-05	-477460000
					8.56e-05	-477216000
					8.57e-05	-476972000
					8.58e-05	-476728000
					8.59e-05	-476484000
					8.6e-05	-476239000
					8.61e-05	-475993000
					8.62e-05	-475747000
					8.63e-05	-475501000
					8.64e-05	-475255000
					8.65e-05	-475008000
					8.66e-05	-474761000
					8.67e-05	-474513000
					8.68e-05	-474265000
					8.69e-05	-474017000
					8.7e-05	-473768000
					8.71e-05	-473519000
					8.72e-05	-473270000
					8.73e-05	-473020000
					8.74e-05	-472770000
					8.75e-05	-472520000
					8.76e-05	-472269000
					8.77e-05	-472018000
					8.78e-05	-471767000
					8.79e-05	-471515000
					8.8e-05	-471263000
					8.81e-05	-471010000
					8.82e-05	-470758000
					8.83e-05	-470505000
					8.84e-05	-470251000
					8.85e-05	-469998000
					8.86e-05	-469743000
					8.87e-05	-469489000
					8.88e-05	-469234000
					8.89e-05	-468979000
					8.9e-05	-468724000
					8.91e-05	-468469000
					8.92e-05	-468213000
					8.93e-05	-467956000
					8.94e-05	-467700000
					8.95e-05	-467443000
					8.96e-05	-467186000
					8.97e-05	-466929000
					8.98e-05	-466671000
					8.99e-05	-466413000
					9e-05	-466155000
					9.01e-05	-465896000
					9.02e-05	-465637000
					9.03e-05	-465378000
					9.04e-05	-465119000
					9.05e-05	-464859000
					9.06e-05	-464599000
					9.07e-05	-464339000
					9.08e-05	-464078000
					9.09e-05	-463817000
					9.1e-05	-463556000
					9.11e-05	-463295000
					9.12e-05	-463033000
					9.13e-05	-462772000
					9.14e-05	-462509000
					9.15e-05	-462247000
					9.16e-05	-461984000
					9.17e-05	-461721000
					9.18e-05	-461458000
					9.19e-05	-461195000
					9.2e-05	-460931000
					9.21e-05	-460667000
					9.22e-05	-460403000
					9.23e-05	-460139000
					9.24e-05	-459874000
					9.25e-05	-459609000
					9.26e-05	-459344000
					9.27e-05	-459079000
					9.28e-05	-458813000
					9.29e-05	-458547000
					9.3e-05	-458281000
					9.31e-05	-458015000
					9.32e-05	-457749000
					9.33e-05	-457482000
					9.34e-05	-457215000
					9.35e-05	-456948000
					9.36e-05	-456680000
					9.37e-05	-456413000
					9.38e-05	-456145000
					9.39e-05	-455877000
					9.4e-05	-455609000
					9.41e-05	-455340000
					9.42e-05	-455071000
					9.43e-05	-454803000
					9.44e-05	-454534000
					9.45e-05	-454264000
					9.46e-05	-453995000
					9.47e-05	-453725000
					9.48e-05	-453455000
					9.49e-05	-453185000
					9.5e-05	-452915000
					9.51e-05	-452644000
					9.52e-05	-452374000
					9.53e-05	-452103000
					9.54e-05	-451832000
					9.55e-05	-451561000
					9.56e-05	-451289000
					9.57e-05	-451018000
					9.58e-05	-450746000
					9.59e-05	-450474000
					9.6e-05	-450202000
					9.61e-05	-449930000
					9.62e-05	-449657000
					9.63e-05	-449384000
					9.64e-05	-449112000
					9.65e-05	-448839000
					9.66e-05	-448565000
					9.67e-05	-448292000
					9.68e-05	-448019000
					9.69e-05	-447745000
					9.7e-05	-447471000
					9.71e-05	-447197000
					9.72e-05	-446923000
					9.73e-05	-446649000
					9.74e-05	-446374000
					9.75e-05	-446100000
					9.76e-05	-445825000
					9.77e-05	-445550000
					9.78e-05	-445275000
					9.79e-05	-445000000
					9.8e-05	-444725000
					9.81e-05	-444449000
					9.82e-05	-444174000
					9.83e-05	-443898000
					9.84e-05	-443622000
					9.85e-05	-443346000
					9.86e-05	-443070000
					9.87e-05	-442794000
					9.88e-05	-442517000
					9.89e-05	-442241000
					9.9e-05	-441964000
					9.91e-05	-441687000
					9.92e-05	-441410000
					9.93e-05	-441133000
					9.94e-05	-440856000
					9.95e-05	-440579000
					9.96e-05	-440301000
					9.97e-05	-440024000
					9.98e-05	-439746000
					9.99e-05	-439468000
					0.0001	-439191000
					0.0001001	-438913000
					0.0001002	-438634000
					0.0001003	-438356000
					0.0001004	-438078000
					0.0001005	-437800000
					0.0001006	-437521000
					0.0001007	-437242000
					0.0001008	-436964000
					0.0001009	-436685000
					0.000101	-436406000
					0.0001011	-436127000
					0.0001012	-435848000
					0.0001013	-435568000
					0.0001014	-435289000
					0.0001015	-435010000
					0.0001016	-434730000
					0.0001017	-434451000
					0.0001018	-434171000
					0.0001019	-433891000
					0.000102	-433611000
					0.0001021	-433331000
					0.0001022	-433051000
					0.0001023	-432771000
					0.0001024	-432491000
					0.0001025	-432211000
					0.0001026	-431930000
					0.0001027	-431650000
					0.0001028	-431369000
					0.0001029	-431089000
					0.000103	-430808000
					0.0001031	-430528000
					0.0001032	-430247000
					0.0001033	-429966000
					0.0001034	-429685000
					0.0001035	-429404000
					0.0001036	-429123000
					0.0001037	-428842000
					0.0001038	-428561000
					0.0001039	-428279000
					0.000104	-427998000
					0.0001041	-427717000
					0.0001042	-427435000
					0.0001043	-427154000
					0.0001044	-426872000
					0.0001045	-426591000
					0.0001046	-426309000
					0.0001047	-426027000
					0.0001048	-425746000
					0.0001049	-425464000
					0.000105	-425182000
					0.0001051	-424900000
					0.0001052	-424618000
					0.0001053	-424336000
					0.0001054	-424054000
					0.0001055	-423772000
					0.0001056	-423490000
					0.0001057	-423208000
					0.0001058	-422926000
					0.0001059	-422644000
					0.000106	-422361000
					0.0001061	-422079000
					0.0001062	-421797000
					0.0001063	-421514000
					0.0001064	-421232000
					0.0001065	-420950000
					0.0001066	-420667000
					0.0001067	-420385000
					0.0001068	-420102000
					0.0001069	-419820000
					0.000107	-419537000
					0.0001071	-419255000
					0.0001072	-418972000
					0.0001073	-418689000
					0.0001074	-418407000
					0.0001075	-418124000
					0.0001076	-417841000
					0.0001077	-417559000
					0.0001078	-417276000
					0.0001079	-416993000
					0.000108	-416711000
					0.0001081	-416428000
					0.0001082	-416145000
					0.0001083	-415862000
					0.0001084	-415580000
					0.0001085	-415297000
					0.0001086	-415014000
					0.0001087	-414731000
					0.0001088	-414448000
					0.0001089	-414166000
					0.000109	-413883000
					0.0001091	-413600000
					0.0001092	-413317000
					0.0001093	-413034000
					0.0001094	-412752000
					0.0001095	-412469000
					0.0001096	-412186000
					0.0001097	-411903000
					0.0001098	-411620000
					0.0001099	-411337000
					0.00011	-411055000
					0.0001101	-410772000
					0.0001102	-410489000
					0.0001103	-410206000
					0.0001104	-409924000
					0.0001105	-409641000
					0.0001106	-409358000
					0.0001107	-409075000
					0.0001108	-408793000
					0.0001109	-408510000
					0.000111	-408227000
					0.0001111	-407945000
					0.0001112	-407662000
					0.0001113	-407379000
					0.0001114	-407097000
					0.0001115	-406814000
					0.0001116	-406532000
					0.0001117	-406249000
					0.0001118	-405967000
					0.0001119	-405684000
					0.000112	-405402000
					0.0001121	-405119000
					0.0001122	-404837000
					0.0001123	-404555000
					0.0001124	-404272000
					0.0001125	-403990000
					0.0001126	-403708000
					0.0001127	-403425000
					0.0001128	-403143000
					0.0001129	-402861000
					0.000113	-402579000
					0.0001131	-402297000
					0.0001132	-402015000
					0.0001133	-401732000
					0.0001134	-401450000
					0.0001135	-401169000
					0.0001136	-400887000
					0.0001137	-400605000
					0.0001138	-400323000
					0.0001139	-400041000
					0.000114	-399759000
					0.0001141	-399478000
					0.0001142	-399196000
					0.0001143	-398914000
					0.0001144	-398633000
					0.0001145	-398351000
					0.0001146	-398070000
					0.0001147	-397788000
					0.0001148	-397507000
					0.0001149	-397225000
					0.000115	-396944000
					0.0001151	-396663000
					0.0001152	-396382000
					0.0001153	-396100000
					0.0001154	-395819000
					0.0001155	-395538000
					0.0001156	-395257000
					0.0001157	-394976000
					0.0001158	-394695000
					0.0001159	-394415000
					0.000116	-394134000
					0.0001161	-393853000
					0.0001162	-393573000
					0.0001163	-393292000
					0.0001164	-393011000
					0.0001165	-392731000
					0.0001166	-392451000
					0.0001167	-392170000
					0.0001168	-391890000
					0.0001169	-391610000
					0.000117	-391330000
					0.0001171	-391050000
					0.0001172	-390770000
					0.0001173	-390490000
					0.0001174	-390210000
					0.0001175	-389930000
					0.0001176	-389650000
					0.0001177	-389371000
					0.0001178	-389091000
					0.0001179	-388811000
					0.000118	-388532000
					0.0001181	-388253000
					0.0001182	-387973000
					0.0001183	-387694000
					0.0001184	-387415000
					0.0001185	-387136000
					0.0001186	-386857000
					0.0001187	-386578000
					0.0001188	-386299000
					0.0001189	-386020000
					0.000119	-385742000
					0.0001191	-385463000
					0.0001192	-385184000
					0.0001193	-384906000
					0.0001194	-384628000
					0.0001195	-384349000
					0.0001196	-384071000
					0.0001197	-383793000
					0.0001198	-383515000
					0.0001199	-383237000
					0.00012	-382959000
					0.0001201	-382681000
					0.0001202	-382404000
					0.0001203	-382126000
					0.0001204	-381849000
					0.0001205	-381571000
					0.0001206	-381294000
					0.0001207	-381016000
					0.0001208	-380739000
					0.0001209	-380462000
					0.000121	-380185000
					0.0001211	-379908000
					0.0001212	-379632000
					0.0001213	-379355000
					0.0001214	-379078000
					0.0001215	-378802000
					0.0001216	-378525000
					0.0001217	-378249000
					0.0001218	-377973000
					0.0001219	-377697000
					0.000122	-377421000
					0.0001221	-377145000
					0.0001222	-376869000
					0.0001223	-376593000
					0.0001224	-376317000
					0.0001225	-376042000
					0.0001226	-375766000
					0.0001227	-375491000
					0.0001228	-375216000
					0.0001229	-374941000
					0.000123	-374665000
					0.0001231	-374391000
					0.0001232	-374116000
					0.0001233	-373841000
					0.0001234	-373566000
					0.0001235	-373292000
					0.0001236	-373017000
					0.0001237	-372743000
					0.0001238	-372469000
					0.0001239	-372195000
					0.000124	-371921000
					0.0001241	-371647000
					0.0001242	-371373000
					0.0001243	-371099000
					0.0001244	-370826000
					0.0001245	-370552000
					0.0001246	-370279000
					0.0001247	-370006000
					0.0001248	-369733000
					0.0001249	-369460000
					0.000125	-369187000
					0.0001251	-368914000
					0.0001252	-368641000
					0.0001253	-368369000
					0.0001254	-368096000
					0.0001255	-367824000
					0.0001256	-367552000
					0.0001257	-367280000
					0.0001258	-367008000
					0.0001259	-366736000
					0.000126	-366464000
					0.0001261	-366192000
					0.0001262	-365921000
					0.0001263	-365650000
					0.0001264	-365378000
					0.0001265	-365107000
					0.0001266	-364836000
					0.0001267	-364565000
					0.0001268	-364294000
					0.0001269	-364024000
					0.000127	-363753000
					0.0001271	-363483000
					0.0001272	-363212000
					0.0001273	-362942000
					0.0001274	-362672000
					0.0001275	-362402000
					0.0001276	-362132000
					0.0001277	-361863000
					0.0001278	-361593000
					0.0001279	-361324000
					0.000128	-361054000
					0.0001281	-360785000
					0.0001282	-360516000
					0.0001283	-360247000
					0.0001284	-359978000
					0.0001285	-359709000
					0.0001286	-359441000
					0.0001287	-359172000
					0.0001288	-358904000
					0.0001289	-358636000
					0.000129	-358368000
					0.0001291	-358100000
					0.0001292	-357832000
					0.0001293	-357565000
					0.0001294	-357297000
					0.0001295	-357030000
					0.0001296	-356762000
					0.0001297	-356495000
					0.0001298	-356228000
					0.0001299	-355961000
					0.00013	-355695000
					0.0001301	-355428000
					0.0001302	-355161000
					0.0001303	-354895000
					0.0001304	-354629000
					0.0001305	-354363000
					0.0001306	-354097000
					0.0001307	-353831000
					0.0001308	-353565000
					0.0001309	-353300000
					0.000131	-353035000
					0.0001311	-352769000
					0.0001312	-352504000
					0.0001313	-352239000
					0.0001314	-351974000
					0.0001315	-351710000
					0.0001316	-351445000
					0.0001317	-351181000
					0.0001318	-350916000
					0.0001319	-350652000
					0.000132	-350388000
					0.0001321	-350124000
					0.0001322	-349861000
					0.0001323	-349597000
					0.0001324	-349333000
					0.0001325	-349070000
					0.0001326	-348807000
					0.0001327	-348544000
					0.0001328	-348281000
					0.0001329	-348018000
					0.000133	-347756000
					0.0001331	-347493000
					0.0001332	-347231000
					0.0001333	-346969000
					0.0001334	-346707000
					0.0001335	-346445000
					0.0001336	-346183000
					0.0001337	-345922000
					0.0001338	-345660000
					0.0001339	-345399000
					0.000134	-345138000
					0.0001341	-344877000
					0.0001342	-344616000
					0.0001343	-344355000
					0.0001344	-344094000
					0.0001345	-343834000
					0.0001346	-343574000
					0.0001347	-343314000
					0.0001348	-343054000
					0.0001349	-342794000
					0.000135	-342534000
					0.0001351	-342275000
					0.0001352	-342015000
					0.0001353	-341756000
					0.0001354	-341497000
					0.0001355	-341238000
					0.0001356	-340979000
					0.0001357	-340720000
					0.0001358	-340462000
					0.0001359	-340204000
					0.000136	-339945000
					0.0001361	-339687000
					0.0001362	-339429000
					0.0001363	-339172000
					0.0001364	-338914000
					0.0001365	-338657000
					0.0001366	-338399000
					0.0001367	-338142000
					0.0001368	-337885000
					0.0001369	-337628000
					0.000137	-337372000
					0.0001371	-337115000
					0.0001372	-336859000
					0.0001373	-336603000
					0.0001374	-336347000
					0.0001375	-336091000
					0.0001376	-335835000
					0.0001377	-335579000
					0.0001378	-335324000
					0.0001379	-335068000
					0.000138	-334813000
					0.0001381	-334558000
					0.0001382	-334304000
					0.0001383	-334049000
					0.0001384	-333794000
					0.0001385	-333540000
					0.0001386	-333286000
					0.0001387	-333032000
					0.0001388	-332778000
					0.0001389	-332524000
					0.000139	-332271000
					0.0001391	-332017000
					0.0001392	-331764000
					0.0001393	-331511000
					0.0001394	-331258000
					0.0001395	-331005000
					0.0001396	-330752000
					0.0001397	-330500000
					0.0001398	-330248000
					0.0001399	-329995000
					0.00014	-329743000
					0.0001401	-329492000
					0.0001402	-329240000
					0.0001403	-328988000
					0.0001404	-328737000
					0.0001405	-328486000
					0.0001406	-328235000
					0.0001407	-327984000
					0.0001408	-327733000
					0.0001409	-327483000
					0.000141	-327232000
					0.0001411	-326982000
					0.0001412	-326732000
					0.0001413	-326482000
					0.0001414	-326232000
					0.0001415	-325983000
					0.0001416	-325733000
					0.0001417	-325484000
					0.0001418	-325235000
					0.0001419	-324986000
					0.000142	-324737000
					0.0001421	-324488000
					0.0001422	-324240000
					0.0001423	-323992000
					0.0001424	-323744000
					0.0001425	-323496000
					0.0001426	-323248000
					0.0001427	-323000000
					0.0001428	-322753000
					0.0001429	-322505000
					0.000143	-322258000
					0.0001431	-322011000
					0.0001432	-321764000
					0.0001433	-321518000
					0.0001434	-321271000
					0.0001435	-321025000
					0.0001436	-320779000
					0.0001437	-320533000
					0.0001438	-320287000
					0.0001439	-320041000
					0.000144	-319796000
					0.0001441	-319550000
					0.0001442	-319305000
					0.0001443	-319060000
					0.0001444	-318815000
					0.0001445	-318571000
					0.0001446	-318326000
					0.0001447	-318082000
					0.0001448	-317837000
					0.0001449	-317593000
					0.000145	-317350000
					0.0001451	-317106000
					0.0001452	-316862000
					0.0001453	-316619000
					0.0001454	-316376000
					0.0001455	-316133000
					0.0001456	-315890000
					0.0001457	-315647000
					0.0001458	-315405000
					0.0001459	-315162000
					0.000146	-314920000
					0.0001461	-314678000
					0.0001462	-314436000
					0.0001463	-314195000
					0.0001464	-313953000
					0.0001465	-313712000
					0.0001466	-313470000
					0.0001467	-313229000
					0.0001468	-312989000
					0.0001469	-312748000
					0.000147	-312507000
					0.0001471	-312267000
					0.0001472	-312027000
					0.0001473	-311787000
					0.0001474	-311547000
					0.0001475	-311307000
					0.0001476	-311068000
					0.0001477	-310828000
					0.0001478	-310589000
					0.0001479	-310350000
					0.000148	-310111000
					0.0001481	-309873000
					0.0001482	-309634000
					0.0001483	-309396000
					0.0001484	-309158000
					0.0001485	-308920000
					0.0001486	-308682000
					0.0001487	-308444000
					0.0001488	-308207000
					0.0001489	-307970000
					0.000149	-307732000
					0.0001491	-307495000
					0.0001492	-307259000
					0.0001493	-307022000
					0.0001494	-306786000
					0.0001495	-306549000
					0.0001496	-306313000
					0.0001497	-306077000
					0.0001498	-305841000
					0.0001499	-305606000
					0.00015	-305370000
					0.0001501	-305135000
					0.0001502	-304900000
					0.0001503	-304665000
					0.0001504	-304430000
					0.0001505	-304196000
					0.0001506	-303961000
					0.0001507	-303727000
					0.0001508	-303493000
					0.0001509	-303259000
					0.000151	-303025000
					0.0001511	-302792000
					0.0001512	-302558000
					0.0001513	-302325000
					0.0001514	-302092000
					0.0001515	-301859000
					0.0001516	-301626000
					0.0001517	-301394000
					0.0001518	-301161000
					0.0001519	-300929000
					0.000152	-300697000
					0.0001521	-300465000
					0.0001522	-300234000
					0.0001523	-300002000
					0.0001524	-299771000
					0.0001525	-299540000
					0.0001526	-299309000
					0.0001527	-299078000
					0.0001528	-298847000
					0.0001529	-298617000
					0.000153	-298386000
					0.0001531	-298156000
					0.0001532	-297926000
					0.0001533	-297696000
					0.0001534	-297467000
					0.0001535	-297237000
					0.0001536	-297008000
					0.0001537	-296779000
					0.0001538	-296550000
					0.0001539	-296321000
					0.000154	-296093000
					0.0001541	-295864000
					0.0001542	-295636000
					0.0001543	-295408000
					0.0001544	-295180000
					0.0001545	-294952000
					0.0001546	-294725000
					0.0001547	-294497000
					0.0001548	-294270000
					0.0001549	-294043000
					0.000155	-293816000
					0.0001551	-293589000
					0.0001552	-293363000
					0.0001553	-293136000
					0.0001554	-292910000
					0.0001555	-292684000
					0.0001556	-292458000
					0.0001557	-292233000
					0.0001558	-292007000
					0.0001559	-291782000
					0.000156	-291557000
					0.0001561	-291332000
					0.0001562	-291107000
					0.0001563	-290882000
					0.0001564	-290658000
					0.0001565	-290433000
					0.0001566	-290209000
					0.0001567	-289985000
					0.0001568	-289762000
					0.0001569	-289538000
					0.000157	-289315000
					0.0001571	-289091000
					0.0001572	-288868000
					0.0001573	-288645000
					0.0001574	-288422000
					0.0001575	-288200000
					0.0001576	-287977000
					0.0001577	-287755000
					0.0001578	-287533000
					0.0001579	-287311000
					0.000158	-287090000
					0.0001581	-286868000
					0.0001582	-286647000
					0.0001583	-286425000
					0.0001584	-286204000
					0.0001585	-285983000
					0.0001586	-285763000
					0.0001587	-285542000
					0.0001588	-285322000
					0.0001589	-285102000
					0.000159	-284886000
					0.0001591	-284675000
					0.0001592	-284464000
					0.0001593	-284254000
					0.0001594	-284043000
					0.0001595	-283833000
					0.0001596	-283623000
					0.0001597	-283413000
					0.0001598	-283204000
					0.0001599	-282994000
					0.00016	-282785000
					0.0001601	-282576000
					0.0001602	-282367000
					0.0001603	-282158000
					0.0001604	-281949000
					0.0001605	-281740000
					0.0001606	-281532000
					0.0001607	-281324000
					0.0001608	-281116000
					0.0001609	-280908000
					0.000161	-280700000
					0.0001611	-280493000
					0.0001612	-280285000
					0.0001613	-280078000
					0.0001614	-279871000
					0.0001615	-279664000
					0.0001616	-279457000
					0.0001617	-279251000
					0.0001618	-279045000
					0.0001619	-278838000
					0.000162	-278632000
					0.0001621	-278426000
					0.0001622	-278221000
					0.0001623	-278015000
					0.0001624	-277810000
					0.0001625	-277604000
					0.0001626	-277399000
					0.0001627	-277194000
					0.0001628	-276990000
					0.0001629	-276785000
					0.000163	-276581000
					0.0001631	-276376000
					0.0001632	-276172000
					0.0001633	-275968000
					0.0001634	-275765000
					0.0001635	-275561000
					0.0001636	-275358000
					0.0001637	-275154000
					0.0001638	-274951000
					0.0001639	-274748000
					0.000164	-274545000
					0.0001641	-274343000
					0.0001642	-274140000
					0.0001643	-273938000
					0.0001644	-273736000
					0.0001645	-273534000
					0.0001646	-273332000
					0.0001647	-273130000
					0.0001648	-272929000
					0.0001649	-272728000
					0.000165	-272527000
					0.0001651	-272326000
					0.0001652	-272125000
					0.0001653	-271924000
					0.0001654	-271724000
					0.0001655	-271523000
					0.0001656	-271323000
					0.0001657	-271123000
					0.0001658	-270923000
					0.0001659	-270723000
					0.000166	-270524000
					0.0001661	-270325000
					0.0001662	-270125000
					0.0001663	-269926000
					0.0001664	-269727000
					0.0001665	-269529000
					0.0001666	-269330000
					0.0001667	-269132000
					0.0001668	-268934000
					0.0001669	-268735000
					0.000167	-268538000
					0.0001671	-268340000
					0.0001672	-268142000
					0.0001673	-267945000
					0.0001674	-267748000
					0.0001675	-267550000
					0.0001676	-267354000
					0.0001677	-267157000
					0.0001678	-266960000
					0.0001679	-266764000
					0.000168	-266567000
					0.0001681	-266371000
					0.0001682	-266175000
					0.0001683	-265980000
					0.0001684	-265784000
					0.0001685	-265588000
					0.0001686	-265393000
					0.0001687	-265198000
					0.0001688	-265003000
					0.0001689	-264808000
					0.000169	-264613000
					0.0001691	-264419000
					0.0001692	-264225000
					0.0001693	-264030000
					0.0001694	-263836000
					0.0001695	-263642000
					0.0001696	-263449000
					0.0001697	-263255000
					0.0001698	-263062000
					0.0001699	-262869000
					0.00017	-262675000
					0.0001701	-262483000
					0.0001702	-262290000
					0.0001703	-262097000
					0.0001704	-261905000
					0.0001705	-261712000
					0.0001706	-261520000
					0.0001707	-261328000
					0.0001708	-261137000
					0.0001709	-260945000
					0.000171	-260754000
					0.0001711	-260562000
					0.0001712	-260371000
					0.0001713	-260180000
					0.0001714	-259989000
					0.0001715	-259799000
					0.0001716	-259608000
					0.0001717	-259418000
					0.0001718	-259227000
					0.0001719	-259037000
					0.000172	-258848000
					0.0001721	-258658000
					0.0001722	-258468000
					0.0001723	-258279000
					0.0001724	-258090000
					0.0001725	-257901000
					0.0001726	-257712000
					0.0001727	-257523000
					0.0001728	-257334000
					0.0001729	-257146000
					0.000173	-256957000
					0.0001731	-256769000
					0.0001732	-256581000
					0.0001733	-256394000
					0.0001734	-256206000
					0.0001735	-256018000
					0.0001736	-255831000
					0.0001737	-255644000
					0.0001738	-255457000
					0.0001739	-255270000
					0.000174	-255083000
					0.0001741	-254897000
					0.0001742	-254710000
					0.0001743	-254524000
					0.0001744	-254338000
					0.0001745	-254152000
					0.0001746	-253966000
					0.0001747	-253781000
					0.0001748	-253595000
					0.0001749	-253410000
					0.000175	-253225000
					0.0001751	-253040000
					0.0001752	-252855000
					0.0001753	-252670000
					0.0001754	-252486000
					0.0001755	-252301000
					0.0001756	-252117000
					0.0001757	-251933000
					0.0001758	-251749000
					0.0001759	-251565000
					0.000176	-251382000
					0.0001761	-251198000
					0.0001762	-251015000
					0.0001763	-250832000
					0.0001764	-250649000
					0.0001765	-250466000
					0.0001766	-250283000
					0.0001767	-250101000
					0.0001768	-249919000
					0.0001769	-249736000
					0.000177	-249554000
					0.0001771	-249372000
					0.0001772	-249191000
					0.0001773	-249009000
					0.0001774	-248828000
					0.0001775	-248646000
					0.0001776	-248465000
					0.0001777	-248284000
					0.0001778	-248104000
					0.0001779	-247923000
					0.000178	-247742000
					0.0001781	-247562000
					0.0001782	-247382000
					0.0001783	-247202000
					0.0001784	-247022000
					0.0001785	-246842000
					0.0001786	-246663000
					0.0001787	-246483000
					0.0001788	-246304000
					0.0001789	-246125000
					0.000179	-245946000
					0.0001791	-245767000
					0.0001792	-245589000
					0.0001793	-245410000
					0.0001794	-245232000
					0.0001795	-245053000
					0.0001796	-244875000
					0.0001797	-244698000
					0.0001798	-244520000
					0.0001799	-244342000
					0.00018	-244165000
					0.0001801	-243988000
					0.0001802	-243810000
					0.0001803	-243633000
					0.0001804	-243457000
					0.0001805	-243280000
					0.0001806	-243103000
					0.0001807	-242927000
					0.0001808	-242751000
					0.0001809	-242575000
					0.000181	-242399000
					0.0001811	-242223000
					0.0001812	-242047000
					0.0001813	-241872000
					0.0001814	-241697000
					0.0001815	-241522000
					0.0001816	-241347000
					0.0001817	-241172000
					0.0001818	-240997000
					0.0001819	-240822000
					0.000182	-240648000
					0.0001821	-240474000
					0.0001822	-240300000
					0.0001823	-240126000
					0.0001824	-239952000
					0.0001825	-239778000
					0.0001826	-239605000
					0.0001827	-239431000
					0.0001828	-239258000
					0.0001829	-239085000
					0.000183	-238912000
					0.0001831	-238739000
					0.0001832	-238567000
					0.0001833	-238394000
					0.0001834	-238222000
					0.0001835	-238050000
					0.0001836	-237878000
					0.0001837	-237706000
					0.0001838	-237534000
					0.0001839	-237363000
					0.000184	-237191000
					0.0001841	-237020000
					0.0001842	-236849000
					0.0001843	-236678000
					0.0001844	-236507000
					0.0001845	-236336000
					0.0001846	-236166000
					0.0001847	-235996000
					0.0001848	-235825000
					0.0001849	-235655000
					0.000185	-235485000
					0.0001851	-235316000
					0.0001852	-235146000
					0.0001853	-234976000
					0.0001854	-234807000
					0.0001855	-234638000
					0.0001856	-234469000
					0.0001857	-234300000
					0.0001858	-234131000
					0.0001859	-233962000
					0.000186	-233794000
					0.0001861	-233626000
					0.0001862	-233458000
					0.0001863	-233289000
					0.0001864	-233122000
					0.0001865	-232954000
					0.0001866	-232786000
					0.0001867	-232619000
					0.0001868	-232452000
					0.0001869	-232284000
					0.000187	-232117000
					0.0001871	-231950000
					0.0001872	-231784000
					0.0001873	-231617000
					0.0001874	-231451000
					0.0001875	-231284000
					0.0001876	-231118000
					0.0001877	-230952000
					0.0001878	-230786000
					0.0001879	-230621000
					0.000188	-230455000
					0.0001881	-230290000
					0.0001882	-230125000
					0.0001883	-229959000
					0.0001884	-229794000
					0.0001885	-229630000
					0.0001886	-229465000
					0.0001887	-229300000
					0.0001888	-229136000
					0.0001889	-228972000
					0.000189	-228808000
					0.0001891	-228644000
					0.0001892	-228480000
					0.0001893	-228316000
					0.0001894	-228152000
					0.0001895	-227989000
					0.0001896	-227826000
					0.0001897	-227663000
					0.0001898	-227500000
					0.0001899	-227337000
					0.00019	-227174000
					0.0001901	-227012000
					0.0001902	-226849000
					0.0001903	-226687000
					0.0001904	-226525000
					0.0001905	-226363000
					0.0001906	-226201000
					0.0001907	-226039000
					0.0001908	-225878000
					0.0001909	-225716000
					0.000191	-225555000
					0.0001911	-225394000
					0.0001912	-225233000
					0.0001913	-225072000
					0.0001914	-224911000
					0.0001915	-224751000
					0.0001916	-224590000
					0.0001917	-224430000
					0.0001918	-224270000
					0.0001919	-224110000
					0.000192	-223950000
					0.0001921	-223790000
					0.0001922	-223631000
					0.0001923	-223471000
					0.0001924	-223312000
					0.0001925	-223153000
					0.0001926	-222994000
					0.0001927	-222835000
					0.0001928	-222676000
					0.0001929	-222518000
					0.000193	-222359000
					0.0001931	-222201000
					0.0001932	-222043000
					0.0001933	-221885000
					0.0001934	-221727000
					0.0001935	-221569000
					0.0001936	-221411000
					0.0001937	-221254000
					0.0001938	-221096000
					0.0001939	-220939000
					0.000194	-220782000
					0.0001941	-220625000
					0.0001942	-220468000
					0.0001943	-220312000
					0.0001944	-220155000
					0.0001945	-219999000
					0.0001946	-219842000
					0.0001947	-219686000
					0.0001948	-219530000
					0.0001949	-219375000
					0.000195	-219219000
					0.0001951	-219063000
					0.0001952	-218908000
					0.0001953	-218753000
					0.0001954	-218597000
					0.0001955	-218442000
					0.0001956	-218287000
					0.0001957	-218133000
					0.0001958	-217978000
					0.0001959	-217824000
					0.000196	-217669000
					0.0001961	-217515000
					0.0001962	-217361000
					0.0001963	-217207000
					0.0001964	-217053000
					0.0001965	-216900000
					0.0001966	-216746000
					0.0001967	-216593000
					0.0001968	-216439000
					0.0001969	-216286000
					0.000197	-216133000
					0.0001971	-215980000
					0.0001972	-215828000
					0.0001973	-215675000
					0.0001974	-215523000
					0.0001975	-215370000
					0.0001976	-215218000
					0.0001977	-215066000
					0.0001978	-214914000
					0.0001979	-214762000
					0.000198	-214611000
					0.0001981	-214459000
					0.0001982	-214308000
					0.0001983	-214157000
					0.0001984	-214006000
					0.0001985	-213855000
					0.0001986	-213704000
					0.0001987	-213553000
					0.0001988	-213402000
					0.0001989	-213252000
					0.000199	-213102000
					0.0001991	-212952000
					0.0001992	-212802000
					0.0001993	-212652000
					0.0001994	-212502000
					0.0001995	-212352000
					0.0001996	-212203000
					0.0001997	-212053000
					0.0001998	-211904000
[truncated: 48,002 more rows]

## Sheet: Data 30 N experiment
					Experimental values were extracted from published paper
						Depth (µm)	Experimental (MPa)
						0	-410
						80	-490
						100	-450
						120	-300
						140	-120
						190	-20
						210	10
						290	0
						360	10
						410	11
						490	5
						590	0
						900	0
						1100	0
						1180	0
						1300	0
						1500	0
						1800	0
						2000	0
