# Supplementary material for: An analytical method to optimize residual stress in the ultrasonic rolling of titanium alloys Ti6Al4V
Source: PLoS One. 2026 Jun 26;21(6):e0351986. doi: 10.1371/journal.pone.0351986 (PMC13308835; doi:10.1371/journal.pone.0351986)
Supplement: S2 Data — (XLSX) [file pone.0351986.s002.xlsx]

## Sheet: 30N_NearPeak_Validation
Depth (µm)	Experimental (MPa)	Predicted (MPa)	Error(Pred-Exp)	Absolute Error	Squared Error
80	-490	-490	0	0	0
100	-450	-439	11	11	121
Depth range used (µm)	80-100
RMSE (MPa)	7.78
MAE (MPa)	5.5

## Sheet: 380N_NearPeak_Validation
Depth_um	Experimental (MPa)	Predicted (MPa)	Error(Pred-Exp)	Absolute Error	Squared Error
100	-600	-679	-79	79	6241
120	-650	-665	-15	15	225
160	-650	-678	-28	28	784
220	-640	-688	-48	48	2304
300	-680	-689	-9	9	81
380	-690	-681	9	9	81
400	-600	-678	-78	78	6084
Depth range used (µm)	100-400
RMSE (MPa)	47.51
MAE (MPa)	38

## Sheet: Validation_Summary
Validation_Case	Depth Range (µm)	Peak Stress Exp (MPa)	Peak_Stress_Pred_MPa	Peak Stress Error (%)	Peak Depth Exp (µm)	Peak Depth Pred (µm)	Peak Depth Error (%)	RMSE (MPa)	MAE (MPa)
UDCR_30N	80-100	-490	-490	0	80	80	0	7.78	5.5
UDCR_380N	100-400	-690	-689	0.14	380	300	21.05	47.51	38

## Sheet: Notes
The quantitative validation metrics were calculated within the near-peak compressive residual stress region.
The surface point at 0 um was excluded from the error analysis because near-surface residual stress measurements are highly sensitive to experimental uncertainty, surface preparation conditions, and data extraction accuracy.
Experimental data were extracted from published figures using WebPlotDigitizer.
